# Supplementary material for: Metabolomics for early-stage lung adenocarcinoma: diagnostic biomarker screening
Source: Front Oncol. 2025 Mar 11;15:1535525. doi: 10.3389/fonc.2025.1535525 (PMC11932905; doi:10.3389/fonc.2025.1535525)
Supplement: Supplementary file 2 [file DataSheet2.zip]

Archive with 9 entries (9 files):
- Supplementary Table 1.Metabolites identified in positive ion mode.xlsx
- Supplementary Table 2.Metabolites identified in negative ion mode.xlsx
- Supplementary Table 3.Differential metabolites.E-LUAD vs HC.positive ion mode.xlsx
- Supplementary Table 4.Differential metabolites.E-LUAD vs HC.negative ion mode.xlsx
- Supplementary Table 5.Differential metabolites.E-LUAD vs NCC.positive ion mode.xlsx
- Supplementary Table 6.Differential metabolites.E-LUAD vs NCC.negative ion mode.xlsx
- Supplementary Table 7.Differential metabolites.E-LUAD vs A-LUAD.positive ion mode.xlsx
- Supplementary Table 8.Differential metabolites.E-LUAD vs A-LUAD.negative ion mode.xlsx
- Supplementary Table 9.KEGG enrichment.xlsx
