# Supplementary material for: Metabolomics for early-stage lung adenocarcinoma: diagnostic biomarker screening
Source: Front Oncol. 2025 Mar 11;15:1535525. doi: 10.3389/fonc.2025.1535525 (PMC11932905; doi:10.3389/fonc.2025.1535525)
Supplement: Supplementary file 2 [file DataSheet2.zip › Supplementary Table 1.Metabolites identified in positive ion mode.xlsx]

## Sheet: Supplementary Table 1
Compound_ID	Name	Formula	Molecular Weight	Retention Time [min]	m/z	mzCloud_Results	mzVault_Results	MassList_Results	Class_I	Class_II	Class_III	Class_IV
Com_177_pos	Creatine	C4 H9 N3 O2	131.069	1.479	132.077	Full match	Full match	Full match	Organic acids and derivatives	Carboxylic acids and derivatives	Amino acids, peptides, and analogues	Alpha amino acids and derivatives
Com_239_pos	Creatinine	C4 H7 N3 O	113.059	1.472	114.066	Full match	Full match	Full match	Organic acids and derivatives	Carboxylic acids and derivatives	Amino acids, peptides, and analogues	Alpha amino acids and derivatives
Com_267_pos	DL-Glutamine	C5 H10 N2 O3	146.069	1.418	147.076	Full match	Full match	Full match	Organic acids and derivatives	Carboxylic acids and derivatives	Amino acids, peptides, and analogues	Alpha amino acids
Com_315_pos	Cotinine	C10 H12 N2 O	176.095	2.805	177.102	Full match	Full match	Full match	Organoheterocyclic compounds	Pyridines and derivatives	Pyrrolidinylpyridines	Pyrrolidinylpyridines
Com_568_pos	Valine	C5 H11 N O2	117.079	1.985	118.086	Full match	Full match	Full match	Organic acids and derivatives	Carboxylic acids and derivatives	Amino acids, peptides, and analogues	Valine and derivatives
Com_621_pos	Caffeine	C8 H10 N4 O2	194.08	5.433	195.088	Full match	Full match	No results	Organoheterocyclic compounds	Imidazopyrimidines	Purines and purine derivatives	Xanthines
Com_652_pos	L-Threonine	C4 H9 N O3	119.058	1.417	120.066	Full match	Full match	Full match	Organic acids and derivatives	Carboxylic acids and derivatives	Amino acids, peptides, and analogues	L-alpha-amino acids
Com_816_pos	DL-Lysine	C6 H14 N2 O2	146.106	1.27	147.113	Full match	Full match	Full match	Organic acids and derivatives	Carboxylic acids and derivatives	Amino acids, peptides, and analogues	Alpha amino acids
Com_860_pos	L(+)-Ornithine	C5 H12 N2 O2	132.09	1.264	133.097	Full match	Full match	Full match	Organic acids and derivatives	Carboxylic acids and derivatives	Amino acids, peptides, and analogues	L-alpha-amino acids
Com_995_pos	Proline	C5 H9 N O2	115.063	1.487	116.071	Full match	Full match	Full match	Organic acids and derivatives	Carboxylic acids and derivatives	Amino acids, peptides, and analogues	Proline and derivatives
Com_1123_pos	Levothyroxine	C15 H11 I4 N O4	776.688	6.351	777.695	Full match	Full match	Full match	Organic acids and derivatives	Carboxylic acids and derivatives	Amino acids, peptides, and analogues	Phenylalanine and derivatives
Com_1158_pos	DL-Tryptophan	C11 H12 N2 O2	204.09	5.289	188.071	Full match	Full match	Full match	Organoheterocyclic compounds	Indoles and derivatives	Indolyl carboxylic acids and derivatives	Indolyl carboxylic acids and derivatives
Com_1188_pos	Corticosterone	C21 H30 O4	346.214	6.402	347.222	Full match	Full match	Full match	Lipids and lipid-like molecules	Steroids and steroid derivatives	Hydroxysteroids	21-hydroxysteroids
Com_1277_pos	L-Cystine	C6 H12 N2 O4 S2	240.024	1.637	241.031	Full match	Full match	Full match	Organic acids and derivatives	Carboxylic acids and derivatives	Amino acids, peptides, and analogues	L-cysteine-S-conjugates
Com_1766_pos	Hexanoylcarnitine	C13 H25 N O4	259.179	5.58	260.186	Full match	Full match	No results	Lipids and lipid-like molecules	Fatty Acyls	Fatty acid esters	Acyl carnitines
Com_1820_pos	Methyl indole-3-acetate	C11 H11 N O2	189.079	5.954	190.086	Full match	Full match	Full match	Organoheterocyclic compounds	Indoles and derivatives	Indolyl carboxylic acids and derivatives	Indole-3-acetic acid derivatives
Com_1968_pos	1,3-Dimethyluric acid	C7 H8 N4 O3	196.06	5.132	197.067	Full match	Full match	Full match	Organoheterocyclic compounds	Imidazopyrimidines	Purines and purine derivatives	Xanthines
Com_2144_pos	DL-Carnitine	C7 H15 N O3	161.105	1.44	162.112	Full match	Full match	Full match	Organic nitrogen compounds	Organonitrogen compounds	Quaternary ammonium salts	Carnitines
Com_2770_pos	Testosterone	C19 H28 O2	288.209	6.871	289.216	Full match	Full match	Full match	Lipids and lipid-like molecules	Steroids and steroid derivatives	Androstane steroids	Androgens and derivatives
Com_2831_pos	Nobiletin	C21 H22 O8	402.132	6.618	403.139	Full match	Full match	No results	Phenylpropanoids and polyketides	Flavonoids	O-methylated flavonoids	8-O-methylated flavonoids
Com_3191_pos	2-Hydroxyphenylalanine	C9 H11 N O3	181.074	1.725	182.081	Full match	Full match	Full match	Organic acids and derivatives	Carboxylic acids and derivatives	Amino acids, peptides, and analogues	Phenylalanine and derivatives
Com_3740_pos	Betaine	C5 H11 N O2	117.079	1.429	118.086	Full match	Full match	Full match	Organic acids and derivatives	Carboxylic acids and derivatives	Amino acids, peptides, and analogues	Alpha amino acids
Com_3815_pos	N-Benzylformamide	C8 H9 N O	135.069	2.763	136.076	Full match	Full match	No results	Benzenoids	Benzene and substituted derivatives	Not available	Benzene and substituted derivatives
Com_3834_pos	N6,N6,N6-Trimethyl-L-lysine	C9 H20 N2 O2	188.153	1.357	189.16	Full match	Full match	No results	Organic acids and derivatives	Carboxylic acids and derivatives	Amino acids, peptides, and analogues	L-alpha-amino acids
Com_3857_pos	Progesterone	C21 H30 O2	314.225	7.422	315.232	Full match	Full match	Full match	Lipids and lipid-like molecules	Steroids and steroid derivatives	Pregnane steroids	Gluco/mineralocorticoids, progestogins and derivatives
Com_4131_pos	L-Lysine	C6 H14 N2 O2	146.106	1.473	147.113	Full match	Full match	Full match	Organic acids and derivatives	Carboxylic acids and derivatives	Amino acids, peptides, and analogues	L-alpha-amino acids
Com_4146_pos	2-Hydroxycinnamic acid	C9 H8 O3	164.047	2.819	182.081	Full match	Full match	Full match	Phenylpropanoids and polyketides	Cinnamic acids and derivatives	Hydroxycinnamic acids and derivatives	Hydroxycinnamic acids
Com_4209_pos	8-Hydroxyquinoline	C9 H7 N O	145.053	5.597	146.06	Full match	Full match	No results	Organoheterocyclic compounds	Quinolines and derivatives	8-hydroxyquinolines	8-hydroxyquinolines
Com_4360_pos	Piperine	C17 H19 N O3	285.136	6.783	286.144	Full match	Full match	No results	Alkaloids and derivatives	Not available	Not available	Alkaloids and derivatives
Com_4414_pos	Di(2-ethylhexyl) phthalate	C24 H38 O4	390.277	10.656	391.285	Full match	Full match	Full match
Com_4475_pos	5-Hydroxyindole-3-acetic acid	C10 H9 N O3	191.058	4.925	192.066	Full match	Full match	Full match	Organoheterocyclic compounds	Indoles and derivatives	Indolyl carboxylic acids and derivatives	Indole-3-acetic acid derivatives
Com_4508_pos	Indole-3-acetic acid	C10 H9 N O2	175.063	5.802	176.071	Full match	Full match	Full match	Organoheterocyclic compounds	Indoles and derivatives	Indolyl carboxylic acids and derivatives	Indole-3-acetic acid derivatives
Com_4614_pos	Acetyl-L-carnitine	C9 H17 N O4	203.116	2.052	204.123	Full match	Full match	Full match	Lipids and lipid-like molecules	Fatty Acyls	Fatty acid esters	Acyl carnitines
Com_4758_pos	Inosine-5'-monophosphate (IMP)	C10 H13 N4 O8 P	348.047	1.911	349.054	Full match	Full match	Full match	Nucleosides, nucleotides, and analogues	Purine nucleotides	Purine ribonucleotides	Purine ribonucleoside monophosphates
Com_4883_pos	Propionylcarnitine	C10 H19 N O4	217.132	3.871	218.139	Full match	Full match	Full match	Lipids and lipid-like molecules	Fatty Acyls	Fatty acid esters	Acyl carnitines
Com_4919_pos	1-Methyladenosine	C11 H15 N5 O4	281.112	4.961	282.12	Full match	Full match	Full match	Nucleosides, nucleotides, and analogues	Purine nucleosides	Not available	Purine nucleosides
Com_5575_pos	N4-Acetylcytidine	C11 H15 N3 O6	285.096	4.99	286.103	Full match	Full match	Full match	Nucleosides, nucleotides, and analogues	Pyrimidine nucleosides	Not available	Pyrimidine nucleosides
Com_5682_pos	Pipecolic acid	C6 H11 N O2	129.079	0.649	130.086	Full match	Full match	Full match	Organic acids and derivatives	Carboxylic acids and derivatives	Amino acids, peptides, and analogues	Alpha amino acids
Com_5688_pos	cis-4-Hydroxy-D-proline	C5 H9 N O3	131.058	2.117	132.065	Full match	Full match	Full match	Organic acids and derivatives	Carboxylic acids and derivatives	Amino acids, peptides, and analogues	Proline and derivatives
Com_5741_pos	1-Methylhistidine	C7 H11 N3 O2	169.085	1.434	170.092	Full match	Full match	Full match	Organic acids and derivatives	Carboxylic acids and derivatives	Amino acids, peptides, and analogues	Histidine and derivatives
Com_5856_pos	Palmitoyl sphingomyelin	C39 H79 N2 O6 P	702.568	10.801	703.575	Full match	Full match	No results	Lipids and lipid-like molecules	Sphingolipids	Phosphosphingolipids	Phosphosphingolipids
Com_5899_pos	Methionine	C5 H11 N O2 S	149.051	2.576	150.058	Full match	Full match	Full match	Organic acids and derivatives	Carboxylic acids and derivatives	Amino acids, peptides, and analogues	Methionine and derivatives
Com_207_pos	Pyridoxine	C8 H11 N O3	169.074	2.4	170.081	Full match	Full match	Full match	Organoheterocyclic compounds	Pyridines and derivatives	Pyridoxines	Pyridoxines
Com_356_pos	L-Histidine	C6 H9 N3 O2	155.07	1.44	156.077	Full match	Full match	Full match	Organic acids and derivatives	Carboxylic acids and derivatives	Amino acids, peptides, and analogues	Histidine and derivatives
Com_357_pos	Hypoxanthine	C5 H4 N4 O	136.038	2.174	137.046	Full match	Full match	Full match	Organoheterocyclic compounds	Imidazopyrimidines	Purines and purine derivatives	Hypoxanthines
Com_576_pos	Theophylline	C7 H8 N4 O2	180.065	5.249	181.072	Full match	Full match	No results	Organoheterocyclic compounds	Imidazopyrimidines	Purines and purine derivatives	Xanthines
Com_857_pos	DL-Arginine	C6 H14 N4 O2	174.112	1.418	175.119	Full match	Full match	Full match	Organic acids and derivatives	Carboxylic acids and derivatives	Amino acids, peptides, and analogues	Arginine and derivatives
Com_869_pos	L-Glutamic acid	C5 H9 N O4	147.053	1.42	148.06	Full match	Full match	Full match	Organic acids and derivatives	Carboxylic acids and derivatives	Amino acids, peptides, and analogues	Glutamic acid and derivatives
Com_1350_pos	α-Aspartylphenylalanine	C13 H16 N2 O5	280.106	5.402	281.113	Full match	Full match	Full match	Organic acids and derivatives	Carboxylic acids and derivatives	Amino acids, peptides, and analogues	Peptides
Com_1503_pos	L-Phenylalanine	C9 H11 N O2	165.079	5.051	166.086	Full match	Full match	Full match	Organic acids and derivatives	Carboxylic acids and derivatives	Amino acids, peptides, and analogues	Phenylalanine and derivatives
Com_1918_pos	Kynurenic acid	C10 H7 N O3	189.043	5.412	190.05	Full match	Full match	Full match	Organoheterocyclic compounds	Quinolines and derivatives	Quinoline carboxylic acids	Quinoline carboxylic acids
Com_1931_pos	L-Pyroglutamic acid	C5 H7 N O3	129.043	2.463	130.05	Full match	Full match	Full match	Organic acids and derivatives	Carboxylic acids and derivatives	Amino acids, peptides, and analogues	Alpha amino acids and derivatives
Com_2426_pos	Nicotinuric acid	C8 H8 N2 O3	180.054	5.329	181.061	Full match	Full match	Full match	Organic acids and derivatives	Carboxylic acids and derivatives	Amino acids, peptides, and analogues	N-acyl-alpha amino acids
Com_2855_pos	Xanthine	C5 H4 N4 O2	152.033	2.583	153.041	Full match	Full match	Full match	Organoheterocyclic compounds	Imidazopyrimidines	Purines and purine derivatives	Xanthines
Com_2940_pos	Paracetamol	C8 H9 N O2	151.063	4.755	152.071	Full match	Full match	Full match	Benzenoids	Phenols	1-hydroxy-2-unsubstituted benzenoids	1-hydroxy-2-unsubstituted benzenoids
Com_2963_pos	Oxytetracycline	C22 H24 N2 O9	460.149	5.413	461.156	Full match	Full match	No results	Phenylpropanoids and polyketides	Tetracyclines	Not available	Tetracyclines
Com_3057_pos	Pantothenic acid	C9 H17 N O5	219.111	5.114	220.118	Full match	Full match	Full match	Organic oxygen compounds	Organooxygen compounds	Alcohols and polyols	Secondary alcohols
Com_4007_pos	L-Kynurenine	C10 H12 N2 O3	208.085	4.922	209.092	Full match	Full match	Full match	Organic oxygen compounds	Organooxygen compounds	Carbonyl compounds	Alkyl-phenylketones
Com_158_pos	2-Methoxyestradiol (2-MeOE2)	C19 H26 O3	302.188	6.304	303.196	No results	No results	Full match	Lipids and lipid-like molecules	Steroids and steroid derivatives	Estrane steroids	Estrogens and derivatives
Com_159_pos	Papaverine	C20 H21 N O4	339.151	6.385	340.158	Invalid mass	No results	No results	Organoheterocyclic compounds	Isoquinolines and derivatives	Benzylisoquinolines	Benzylisoquinolines
Com_173_pos	SM 48:7;2O(FA 30:6)	C83 H141 N2 O7 P	1309.03	9.63	1310.03	No results	Invalid mass	No results
Com_196_pos	2-methyl-2,3,4,5-tetrahydro-1,5-benzoxazepin-4-one	C10 H11 N O2	159.068	5.676	160.076	Invalid mass	No results	No results
Com_227_pos	Quinoline	C9 H7 N	147.068	5.685	130.065	Invalid mass	No results	No results	Organoheterocyclic compounds	Quinolines and derivatives	Not available	Quinolines and derivatives
Com_238_pos	Tetramethylpyrazine	C8 H12 N2	136.1	5.762	137.107	Full match	No results	No results
Com_244_pos	5-phenyl-2,3-dihydro-1H-1,4-benzodiazepin-2-one	C15 H12 N2 O	274.05	6.692	275.057	Invalid mass	No results	No results
Com_252_pos	Betulin	C30 H50 O2	442.381	6.693	443.388	Full match	No results	No results	Lipids and lipid-like molecules	Prenol lipids	Triterpenoids	Triterpenoids
Com_253_pos	Ginsenoside Rg3	C42 H72 O13	766.487	6.694	767.494	Invalid mass	No results	No results	Lipids and lipid-like molecules	Prenol lipids	Terpene glycosides	Triterpene saponins
Com_344_pos	4-Methoxycinnamaldehyde	C10 H10 O2	162.068	6.364	163.075	Full match	No results	No results	Phenylpropanoids and polyketides	Cinnamaldehydes	Not available	Cinnamaldehydes
Com_358_pos	Methyl nicotinate	C7 H7 N O2	137.048	5.907	138.055	No results	No results	Full match	Organoheterocyclic compounds	Pyridines and derivatives	Pyridinecarboxylic acids and derivatives	Pyridinecarboxylic acids
Com_386_pos	2-Amino-1,3,4-octadecanetriol	C18 H39 N O3	317.293	6.709	318.3	Full match	No results	No results	Organic nitrogen compounds	Organonitrogen compounds	Amines	1,3-aminoalcohols
Com_394_pos	3-methyl-5-oxo-5-(4-toluidino)pentanoic acid	C13 H17 N O3	257.103	1.449	258.11	Invalid mass	No match	No match
Com_412_pos	PC 8:0_8:0	C24 H48 N O8 P	509.312	9.412	510.319	No results	Full match	No results
Com_437_pos	2-Amino-1,3-octadecanediol	C18 H39 N O2	301.298	7.292	302.305	Full match	No results	Full match	Organic nitrogen compounds	Organonitrogen compounds	Amines	1,2-aminoalcohols
Com_512_pos	4-Acetamidobutyric Acid	C6 H11 N O3	145.074	1.683	146.081	No results	No results	Full match	Organic acids and derivatives	Carboxylic acids and derivatives	Amino acids, peptides, and analogues	Gamma amino acids and derivatives
Com_526_pos	Avocadyne 1-acetate	C19 H34 O4	308.235	9.964	309.242	Invalid mass	No results	No results	Lipids and lipid-like molecules	Fatty Acyls	Fatty alcohols	Long-chain fatty alcohols
Com_527_pos	Chlorogenic Acid Methyl Ester	C17 H20 O9	368.11	6.783	369.118	No results	No results	Full match
Com_536_pos	Vitamin A	C20 H30 O	286.23	6.002	287.237	No results	No results	Full match	Lipids and lipid-like molecules	Prenol lipids	Retinoids	Retinoids
Com_620_pos	Phenylglyoxylic acid	C8 H6 O3	150.032	5.193	151.039	No results	No results	Full match	Benzenoids	Benzene and substituted derivatives	Benzoyl derivatives	Benzoyl derivatives
Com_639_pos	Desoxycortone	C21 H30 O3	330.22	5.987	331.227	Full match	No results	Full match	Lipids and lipid-like molecules	Steroids and steroid derivatives	Hydroxysteroids	21-hydroxysteroids
Com_695_pos	PC O-32:0	C40 H82 N O7 P	719.585	10.066	720.591	No results	Full match	No results
Com_714_pos	SM 15:3;2O/18:5	C38 H63 N2 O6 P	1348.86	10.069	675.439	No results	Invalid mass	No results
Com_749_pos	DL-m-Tyrosine	C9 H11 N O3	181.074	5.002	182.081	No results	No results	Full match	Organic acids and derivatives	Carboxylic acids and derivatives	Amino acids, peptides, and analogues	Phenylalanine and derivatives
Com_765_pos	UDP-galactose	C15 H24 N2 O17 P2	566.054	6.887	284.034	No results	No results	Full match	Nucleosides, nucleotides, and analogues	Pyrimidine nucleotides	Pyrimidine nucleotide sugars	Pyrimidine nucleotide sugars
Com_772_pos	(±)8-HEPE	C20 H30 O3	300.209	6.344	301.216	Invalid mass	No match	No match
Com_778_pos	L-Methionine sulfone	C5 H11 N O4 S	181.041	1.569	204.03	No results	No results	Full match
Com_787_pos	4-acetyl-4-(ethoxycarbonyl)heptanedioic acid	C12 H18 O7	256.092	5.458	257.1	Invalid mass	No results	No results
Com_792_pos	L-Tryptophan	C11 H12 N2 O2	204.09	5.743	205.097	No results	Full match	Full match	Organoheterocyclic compounds	Indoles and derivatives	Indolyl carboxylic acids and derivatives	Indolyl carboxylic acids and derivatives
Com_806_pos	3-(propan-2-yl)-octahydropyrrolo[1,2-a]pyrazine-1,4-dione	C10 H16 N2 O2	196.121	5.442	197.129	Full match	No results	No results
Com_843_pos	5-Hydroxyindole	C8 H7 N O	133.053	5.348	134.06	No results	No results	Full match	Organoheterocyclic compounds	Indoles and derivatives	Hydroxyindoles	Hydroxyindoles
Com_859_pos	D-Proline	C5 H9 N O2	115.063	1.669	116.071	No results	No results	Full match	Organic acids and derivatives	Carboxylic acids and derivatives	Amino acids, peptides, and analogues	Proline and derivatives
Com_867_pos	Decanoylcarnitine	C17 H33 N O4	315.241	6.398	316.248	Full match	Invalid mass	No results	Lipids and lipid-like molecules	Fatty Acyls	Fatty acid esters	Acyl carnitines
Com_881_pos	3-(2,3-dihydro-1H-indol-1-yl)-2-[(2-furylmethyl)sulfonyl]acrylonitrile	C16 H14 N2 O3 S	314.072	1.461	315.08	Full match	No results	No results
Com_938_pos	CAR 10:2	C17 H30 N O4	329.22	5.979	312.217	No results	Invalid mass	No results
Com_961_pos	PC O-20:1	C28 H56 N O7 P	549.38	10.463	550.387	No results	Full match	No results
Com_963_pos	Tetrahydrocortisone	C21 H32 O5	346.214	6.044	347.222	Invalid mass	No match	No match	Lipids and lipid-like molecules	Steroids and steroid derivatives	Hydroxysteroids	21-hydroxysteroids
Com_969_pos	Prolylleucine	C11 H20 N2 O3	228.147	2.231	229.155	Full match	No results	Full match	Organic acids and derivatives	Carboxylic acids and derivatives	Amino acids, peptides, and analogues	Dipeptides
Com_985_pos	Pyroglutamic acid	C5 H7 N O3	129.043	5.456	130.05	No results	Full match	Full match	Organic acids and derivatives	Carboxylic acids and derivatives	Amino acids, peptides, and analogues	Alpha amino acids and derivatives
Com_988_pos	DL-α-Aminocaprylic acid	C8 H17 N O2	159.126	5.682	160.133	Full match	No results	Full match	Organic acids and derivatives	Carboxylic acids and derivatives	Amino acids, peptides, and analogues	Alpha amino acids
Com_1016_pos	3'-Dephospho-CoA	C21 H35 N7 O13 P2 S	687.148	9.222	344.581	No results	No results	Full match	Nucleosides, nucleotides, and analogues	Purine nucleotides	Purine ribonucleotides	Purine ribonucleoside diphosphates
Com_1023_pos	Valproic acid	C8 H16 O2	144.115	5.938	167.104	No results	No results	Full match	Lipids and lipid-like molecules	Fatty Acyls	Fatty acids and conjugates	Methyl-branched fatty acids
Com_1024_pos	6-Pentyl-2H-pyran-2-one	C10 H14 O2	166.097	5.932	167.104	Invalid mass	No results	No results
Com_1052_pos	CAR 7:0	C14 H28 N O4	273.194	5.697	274.201	No results	Invalid mass	No results
Com_1069_pos	β-Cortolone	C21 H34 O5	348.23	5.995	349.237	Invalid mass	No results	No results	Lipids and lipid-like molecules	Steroids and steroid derivatives	Hydroxysteroids	21-hydroxysteroids
Com_1071_pos	octadec-9-ynoic acid	C18 H32 O2	262.23	9.743	263.237	Invalid mass	No results	No results
Com_1092_pos	PC O-15:0	C23 H48 N O7 P	962.634	8.971	482.325	No results	Invalid mass	No results
Com_1094_pos	N-α-L-Acetyl-arginine	C8 H16 N4 O3	216.126	6.125	217.134	Invalid mass	No results	No results	Organic acids and derivatives	Carboxylic acids and derivatives	Amino acids, peptides, and analogues	N-acyl-L-alpha-amino acids
Com_1097_pos	Etiocholanolone	C19 H30 O2	272.214	6.277	273.222	Invalid mass	No results	No results	Lipids and lipid-like molecules	Steroids and steroid derivatives	Androstane steroids	Androgens and derivatives
Com_1116_pos	Methylbenzethonium chloride	C28 H43 N O2	426.332	10.627	427.339	Invalid mass	No results	No results
Com_1135_pos	Indole-3-butyric acid	C12 H13 N O2	203.095	6.114	204.102	Full match	No results	No results	Organoheterocyclic compounds	Indoles and derivatives	Indoles	3-alkylindoles
Com_1159_pos	trans-3-Indoleacrylic acid	C11 H9 N O2	187.064	5.293	188.071	Full match	No results	Full match	Organoheterocyclic compounds	Indoles and derivatives	Indoles	Indoles
Com_1175_pos	Hypoglycin A	C7 H11 N O2	141.079	1.748	142.086	Full match	No results	No results	Organic acids and derivatives	Carboxylic acids and derivatives	Amino acids, peptides, and analogues	Alpha amino acids
Com_1189_pos	XLR11 N-(2-fluoropentyl) isomer	C21 H28 F N O	329.22	5.835	330.228	Invalid mass	No results	No results	Organoheterocyclic compounds	Indoles and derivatives	N-alkylindoles	N-alkylindoles
Com_1194_pos	7-(2-hydroxypropan-2-yl)-1,4a-dimethyl-decahydronaphthalen-1-ol	C15 H28 O2	257.236	8.467	258.243	Invalid mass	No results	No results
Com_1211_pos	Jasmonic acid	C12 H18 O3	210.126	7.285	211.133	Full match	No results	No results	Lipids and lipid-like molecules	Fatty Acyls	Lineolic acids and derivatives	Jasmonic acids
Com_1213_pos	Biliverdin	C33 H34 N4 O6	1164.5	6.41	583.256	No results	Invalid mass	No results	Organoheterocyclic compounds	Tetrapyrroles and derivatives	Bilirubins	Bilirubins
Com_1217_pos	Tyramine	C8 H11 N O	137.084	5.225	138.091	No results	No results	Full match	Benzenoids	Benzene and substituted derivatives	Phenethylamines	Phenethylamines
Com_1240_pos	YQH	C20 H26 N6 O6	468.166	5.451	235.09	Invalid mass	No results	No results
Com_1258_pos	2-(tert-butyl)-1,3-thiazolane-4-carboxylic acid	C8 H15 N O2 S	189.083	5.588	190.09	Full match	No results	No results
Com_1310_pos	HMH	C17 H25 N7 O4 S	423.165	5.026	424.172	Invalid mass	No results	No results
Com_1315_pos	Pilocarpine	C11 H16 N2 O2	208.121	5.7	209.129	Full match	No results	No results	Alkaloids and derivatives	Not available	Not available	Alkaloids and derivatives
Com_1342_pos	KMH	C17 H30 N6 O4 S	396.194	6.901	397.201	Invalid mass	No results	No results
Com_1345_pos	PC O-17:0	C25 H52 N O7 P	1018.7	9.744	510.355	No results	Invalid mass	No results
Com_1355_pos	Terephthalic Acid	C8 H6 O4	166.027	5.388	167.034	No results	No results	Full match	Organic acids and derivatives	Carboxylic acids and derivatives	Dicarboxylic acids and derivatives	Dicarboxylic acids and derivatives
Com_1372_pos	CAR 10:1	C17 H32 N O4	313.225	6.193	314.233	No results	Invalid mass	No results
Com_1393_pos	2,5-bis(4-hydroxy-3-methoxyphenyl)-3,4-dimethyloxolan-3-ol	C20 H24 O6	342.147	5.752	343.154	Invalid mass	No results	No results
Com_1394_pos	Cyclopentyl fentanyl-d5	C25 H27 [2]H5 N2 O	381.288	6.922	382.295	Invalid mass	Invalid mass	No results
Com_1400_pos	1-Methylxanthine	C6 H6 N4 O2	166.049	4.89	167.056	Full match	No results	Full match	Organoheterocyclic compounds	Imidazopyrimidines	Purines and purine derivatives	Xanthines
Com_1407_pos	Docosapentaenoic acid	C22 H34 O2	330.256	10.359	331.263	Full match	No results	Full match	Lipids and lipid-like molecules	Fatty Acyls	Fatty acids and conjugates	Very long-chain fatty acids
Com_1418_pos	(3,4-Dimethoxyphenyl)acetic acid	C10 H12 O4	196.074	6.067	197.081	Full match	No results	Full match	Benzenoids	Benzene and substituted derivatives	Methoxybenzenes	Dimethoxybenzenes
Com_1430_pos	Skatole	C9 H9 N	131.074	5.289	132.081	Full match	No results	Full match	Organoheterocyclic compounds	Indoles and derivatives	Indoles	3-methylindoles
Com_1445_pos	CAR 5:0	C12 H24 N O4	245.163	5.344	246.17	No results	Invalid mass	No match
Com_1451_pos	Oxohongdenafil	C25 H32 N6 O4	480.255	5.49	481.263	Invalid mass	No results	No results	Organic oxygen compounds	Organooxygen compounds	Carbonyl compounds	Alkyl-phenylketones
Com_1453_pos	PC O-17:1	C25 H50 N O7 P	507.333	9.208	508.34	No results	Full match	No results
Com_1460_pos	L-Carnitine	C7 H15 N O3	161.105	2.308	162.113	No results	No results	Full match	Organic nitrogen compounds	Organonitrogen compounds	Quaternary ammonium salts	Carnitines
Com_1472_pos	LPC 20:3-SN1	C28 H52 N O7 P	545.348	9.599	546.355	No results	Full match	No results
Com_1478_pos	5α-Dihydrotestosterone	C19 H30 O2	290.224	8.441	291.232	Full match	No results	Full match	Lipids and lipid-like molecules	Steroids and steroid derivatives	Androstane steroids	Androgens and derivatives
Com_1490_pos	DL-2-(acetylamino)-3-phenylpropanoic acid	C11 H13 N O3	224.116	5.539	225.124	Invalid mass	No results	No results
Com_1500_pos	Ginsenoside Rb1	C54 H92 O23	1130.58	6.678	1131.59	Invalid mass	No results	No results	Lipids and lipid-like molecules	Prenol lipids	Terpene glycosides	Triterpene saponins
Com_1509_pos	N-lactoyl-phenylalanine	C12 H15 N O4	237.1	5.769	238.107	No results	No results	Full match	Organic acids and derivatives	Carboxylic acids and derivatives	Amino acids, peptides, and analogues	Phenylalanine and derivatives
Com_1530_pos	N2-tetrahydrofuran-2-ylmethyl-4-(4-fluorophenyl)-1,3-thiazol-2-amine	C14 H15 F N2 O S	278.092	6.884	279.099	Invalid mass	No results	No results
Com_1536_pos	XLR11 N-(4-hydroxypentyl) metabolite	C21 H28 F N O2	345.215	5.229	346.223	Invalid mass	No results	No results	Organoheterocyclic compounds	Indoles and derivatives	N-alkylindoles	N-alkylindoles
Com_1539_pos	CAR 11:0	C18 H36 N O4	329.257	6.537	330.264	No results	Invalid mass	No results
Com_1547_pos	LPC O-17:1	C25 H52 N O6 P	493.353	10.358	494.361	No results	Full match	No results
Com_1563_pos	methyl 4-methyl-2-oxo-2H-pyran-6-carboxylate	C8 H8 O4	168.042	5.938	169.05	Full match	No results	Full match
Com_1585_pos	LPC 20:4-SN1	C28 H50 N O7 P	543.332	9.218	544.34	No results	Full match	Full match
Com_1614_pos	Phenylacetylglycine	C10 H11 N O3	193.074	5.732	194.081	No results	No results	Full match	Organic acids and derivatives	Carboxylic acids and derivatives	Amino acids, peptides, and analogues	N-acyl-alpha amino acids
Com_1632_pos	5-[(4-chlorophenethyl)amino]-2,3-dihydro-1,3,4-thiadiazole-2-thione	C10 H10 Cl N3 S2	271.003	5.898	272.01	Invalid mass	No results	No results
Com_1637_pos	CAR 12:1	C19 H36 N O4	341.257	6.621	342.264	No results	Invalid mass	No results
Com_1638_pos	PC O-34:3	C42 H80 N O7 P	741.568	9.587	742.575	No results	Full match	No results
Com_1648_pos	5-(hydroxymethyl)-4-methoxy-2,5-dihydrofuran-2-one	C6 H8 O4	126.032	5.941	127.039	Invalid mass	No results	No match
Com_1651_pos	LPE 16:1	C21 H42 N O7 P	451.27	8.917	452.277	No results	Full match	No results	Lipids and lipid-like molecules	Glycerophospholipids	Glycerophosphoethanolamines	1-acyl-sn-glycero-3-phosphoethanolamines
Com_1669_pos	3-Indoleacetonitrile	C10 H8 N2	156.069	5.3	157.076	Full match	No results	No results	Organoheterocyclic compounds	Indoles and derivatives	Indoles	3-alkylindoles
Com_1698_pos	CAR 14:3	C21 H36 N O4	365.257	6.6	366.264	No results	Invalid mass	No results
Com_1704_pos	8-Aminooctanoic acid	C8 H17 N O2	159.126	1.921	160.133	No results	No results	Full match	Organic acids and derivatives	Carboxylic acids and derivatives	Amino acids, peptides, and analogues	Alpha amino acids and derivatives
Com_1715_pos	LPC 20:2-SN1	C28 H54 N O7 P	547.364	10.119	548.371	No results	Full match	Full match
Com_1741_pos	Proline-hydroxyproline	C10 H16 N2 O4	228.111	1.492	229.118	No results	Full match	No results	Organic acids and derivatives	Carboxylic acids and derivatives	Amino acids, peptides, and analogues	Dipeptides
Com_1750_pos	Methyl dihydrojasmonate	C13 H22 O3	226.157	6.695	227.164	Full match	No results	No results	Lipids and lipid-like molecules	Fatty Acyls	Lineolic acids and derivatives	Jasmonic acids
Com_1753_pos	Phenylpropiolic acid	C9 H6 O2	146.037	2.81	147.044	No results	No results	Full match	Benzenoids	Benzene and substituted derivatives	Not available	Benzene and substituted derivatives
Com_1754_pos	Oleamide	C18 H35 N O	281.272	10.087	282.279	Full match	No results	No results	Lipids and lipid-like molecules	Fatty Acyls	Fatty amides	Fatty amides
Com_1765_pos	Diosgenin	C27 H42 O3	414.313	8.185	415.321	Full match	No results	No results	Lipids and lipid-like molecules	Prenol lipids	Triterpenoids	Triterpenoids
Com_1772_pos	Epitestosterone glucuronide	C25 H36 O8	464.241	6.114	465.248	Full match	No results	No results	Lipids and lipid-like molecules	Steroids and steroid derivatives	Steroidal glycosides	Steroid glucuronide conjugates
Com_1777_pos	Cortisol	C21 H30 O5	362.209	6.154	363.217	Full match	No results	Full match	Lipids and lipid-like molecules	Steroids and steroid derivatives	Hydroxysteroids	21-hydroxysteroids
Com_1779_pos	Sildenafil N-oxide	C22 H30 N6 O5 S	490.207	5.649	491.215	Invalid mass	No results	No results	Benzenoids	Benzene and substituted derivatives	Benzenesulfonamides	Benzenesulfonamides
Com_1815_pos	LPC 19:1-SN1	C27 H54 N O7 P	535.364	10.274	536.371	No results	Full match	No results
Com_1850_pos	4-oxo-5-phenylpentanoic acid	C11 H12 O3	209.103	5.612	210.11	Invalid mass	No results	No results
Com_1853_pos	4-(allyloxy)-1,2-dihydroquinolin-2-one	C12 H11 N O2	201.079	5.212	202.087	Full match	No results	No results
Com_1877_pos	GNH	C12 H18 N6 O5	308.124	5.757	309.131	Invalid mass	No results	No results
Com_1896_pos	1,4-dihydroxyheptadec-16-en-2-yl acetate	C19 H36 O4	328.261	9.447	329.268	Full match	No results	No results
Com_1911_pos	SPB 18:1;2O	C18 H37 N O2	299.282	7.792	300.29	No results	Full match	Full match
Com_1922_pos	2,4-Dimethylbenzaldehyde	C9 H10 O	134.073	6.884	135.08	Full match	No results	No results	Benzenoids	Benzene and substituted derivatives	Benzoyl derivatives	Benzoyl derivatives
Com_1928_pos	Ouabain	C29 H44 O12	566.268	8.508	567.275	Invalid mass	No results	No results	Lipids and lipid-like molecules	Steroids and steroid derivatives	Steroid lactones	Cardenolide glycosides and derivatives
Com_1934_pos	2-Phenylpropionic acid	C9 H10 O2	150.068	5.845	151.075	No results	No results	Full match	Phenylpropanoids and polyketides	Phenylpropanoic acids	Not available	Phenylpropanoic acids
Com_1937_pos	PC O-22:5	C30 H52 N O7 P	569.348	9.254	570.356	No results	Full match	No results
Com_1939_pos	LPC 18:2-SN1	C26 H50 N O7 P	519.333	9.691	520.34	No results	Full match	Full match
Com_1944_pos	Indole	C8 H7 N	117.058	5.29	118.065	Full match	No results	No results	Organoheterocyclic compounds	Indoles and derivatives	Indoles	Indoles
Com_1945_pos	(2S)-2-(2-hydroxypropan-2-yl)-2H,3H,7H-furo[3,2-g]chromen-7-one	C14 H14 O4	246.087	6.034	247.094	Invalid mass	No results	No results
Com_1952_pos	SDMA	C8 H18 N4 O2	202.143	1.615	203.15	No results	No results	Full match	Organic acids and derivatives	Carboxylic acids and derivatives	Amino acids, peptides, and analogues	Arginine and derivatives
Com_1953_pos	Salsolinol	C10 H13 N O2	179.095	5.864	180.102	Full match	No results	No results	Organoheterocyclic compounds	Tetrahydroisoquinolines	Not available	Tetrahydroisoquinolines
Com_1955_pos	RPK	C17 H33 N7 O4	399.262	6.057	400.269	Invalid mass	No results	No results
Com_1963_pos	3-[(4-chlorophenyl)thio]-1-phenylprop-2-en-1-one	C15 H11 Cl O S	591.993	5.247	297.004	Invalid mass	No results	No results
Com_1965_pos	Sedanolide	C12 H18 O2	176.12	7.306	177.127	Invalid mass	No results	No results	Organoheterocyclic compounds	Isobenzofurans	Not available	Isobenzofurans
Com_1988_pos	2-oxa-4-azatetracyclo[6.3.1.1~6,10~.0~1,5~]tridecan-3-one	C11 H15 N O2	193.11	5.626	194.118	Full match	No results	No results
Com_2014_pos	PC O-18:1	C26 H52 N O7 P	521.348	9.634	522.355	No results	Full match	Full match
Com_2042_pos	N1-(2,3-dihydro-1,4-benzodioxin-2-ylmethyl)-2,2-dimethylpropanamide	C14 H19 N O3	249.134	6.085	250.141	Invalid mass	No results	No results
Com_2044_pos	C-8 Ceramide-1-phosphate	C26 H52 N O6 P	1010.71	10.235	506.361	Invalid mass	Invalid mass	No results	Lipids and lipid-like molecules	Sphingolipids	Phosphosphingolipids	Phosphosphingolipids
Com_2059_pos	LPC 18:1-SN1	C26 H52 N O7 P	521.348	9.86	522.355	No results	Full match	Full match
Com_2073_pos	10-Nitrolinoleate	C18 H31 N O4	331.236	5.632	332.243	Invalid mass	No results	No results	Lipids and lipid-like molecules	Fatty Acyls	Lineolic acids and derivatives	Lineolic acids and derivatives
Com_2082_pos	methyl 3,4,5-trihydroxycyclohex-1-ene-1-carboxylate	C8 H12 O5	210.05	5.332	211.058	Invalid mass	No results	No results
Com_2083_pos	Theobromine	C7 H8 N4 O2	180.065	5.086	181.072	Full match	No results	No results	Organoheterocyclic compounds	Imidazopyrimidines	Purines and purine derivatives	Xanthines
Com_2084_pos	CAR 12:3	C19 H32 N O4	337.225	6.157	338.233	No results	Invalid mass	No results
Com_2091_pos	2-Phenylacetamide	C8 H9 N O	135.068	1.743	136.076	No results	Full match	No results	Benzenoids	Benzene and substituted derivatives	Phenylacetamides	Phenylacetamides
Com_2113_pos	6-Methylquinoline	C10 H9 N	143.074	5.29	144.081	Full match	No results	No results	Organoheterocyclic compounds	Quinolines and derivatives	Not available	Quinolines and derivatives
Com_2131_pos	6-Aminonicotinamide	C6 H7 N3 O	137.059	5.427	138.066	No results	No results	Full match	Organoheterocyclic compounds	Pyridines and derivatives	Pyridinecarboxylic acids and derivatives	Nicotinamides
Com_2146_pos	LPC O-15:0	C23 H50 N O6 P	467.337	9.761	468.345	No results	Full match	No results
Com_2149_pos	Heptadecanoic Acid	C17 H34 O2	292.24	8.363	293.247	Invalid mass	No results	No results	Lipids and lipid-like molecules	Fatty Acyls	Fatty acids and conjugates	Long-chain fatty acids
Com_2154_pos	p-Mentha-1,3,8-triene	C10 H14	134.11	5.548	152.144	No results	No results	Full match	Lipids and lipid-like molecules	Prenol lipids	Monoterpenoids	Aromatic monoterpenoids
Com_2157_pos	2-Phenylglycine	C8 H9 N O2	151.063	5.78	152.071	No results	No results	Full match	Organic acids and derivatives	Carboxylic acids and derivatives	Amino acids, peptides, and analogues	Alpha amino acids
Com_2158_pos	Syringic acid	C9 H10 O5	198.053	6.062	199.06	No results	No results	Full match	Benzenoids	Benzene and substituted derivatives	Benzoic acids and derivatives	Gallic acid and derivatives
Com_2176_pos	Valeryl fentanyl-d5	C24 H27 [2]H5 N2 O	369.288	7.187	370.295	Invalid mass	Invalid mass	No results
Com_2177_pos	2-(tert-butyl)-6,7-dimethoxy-4H-3,1-benzoxazin-4-one	C14 H17 N O4	263.119	5.143	264.127	Invalid mass	No results	No results
Com_2180_pos	N8-Acetylspermidine	C9 H21 N3 O	187.168	1.405	188.176	Full match	No results	No results	Organic acids and derivatives	Carboximidic acids and derivatives	Carboximidic acids	Carboximidic acids
Com_2206_pos	PC O-20:2	C28 H54 N O7 P	547.364	9.913	548.371	No results	Full match	Full match
Com_2213_pos	Omeprazole sulphone	C17 H19 N3 O4 S	361.11	5.971	362.117	Full match	No results	No results	Organoheterocyclic compounds	Benzimidazoles	Sulfinylbenzimidazoles	Sulfinylbenzimidazoles
Com_2214_pos	Tetranor-12R-HETE	C16 H26 O3	248.178	6.691	249.185	Invalid mass	No results	No results	Lipids and lipid-like molecules	Fatty Acyls	Fatty acids and conjugates	Long-chain fatty acids
Com_2219_pos	CAR 9:1	C16 H30 N O4	299.21	5.896	300.217	No results	Invalid mass	No results
Com_2251_pos	PC O-18:2	C26 H50 N O7 P	519.333	9.077	520.34	No results	Full match	Full match
Com_2261_pos	N1-[4-(acetylamino)phenyl]-2,2-dimethylcyclopropane-1-carboxamide	C14 H18 N2 O2	246.137	5.756	247.144	Full match	No results	No results
Com_2273_pos	HET0016	C12 H18 N2 O	228.126	5.899	229.134	Invalid mass	No results	No results	Benzenoids	Benzene and substituted derivatives	Toluenes	Toluenes
Com_2277_pos	3-hydroxy-2-octylpentanedioic acid	C13 H24 O5	242.15	6.152	243.157	Invalid mass	No results	No results
Com_2321_pos	Homoarginine	C7 H16 N4 O2	188.127	1.42	189.135	No results	Full match	Full match	Organic acids and derivatives	Carboxylic acids and derivatives	Amino acids, peptides, and analogues	L-alpha-amino acids
Com_2327_pos	CAR 9:0	C16 H32 N O4	301.225	6.059	302.233	No results	Invalid mass	No results
Com_2328_pos	1-morpholino-3-(4-nitrophenoxy)propan-2-ol	C13 H18 N2 O5	282.123	6.629	283.13	Invalid mass	No results	No results
Com_2332_pos	2-[1,1'-biphenyl]-4-yl-6-phenyl-1,3-benzoxazole	C25 H17 N O	347.128	5.326	348.135	Invalid mass	No results	No results
Com_2337_pos	LPC 18:0-SN1	C26 H54 N O7 P	523.364	10.278	524.371	No results	Full match	Full match
Com_2386_pos	D-Sphingosine	C18 H37 N O2	281.272	7.765	282.279	Invalid mass	No results	No results	Organic nitrogen compounds	Organonitrogen compounds	Amines	1,2-aminoalcohols
Com_2414_pos	Lysopc 20:4	C28 H50 N O7 P	543.335	9.409	544.342	No results	No results	Full match	Lipids and lipid-like molecules	Glycerophospholipids	Glycerophosphocholines	Phosphocholines
Com_2416_pos	7-Ketocholesterol	C27 H44 O2	400.334	9.533	383.331	No results	No results	Full match	Lipids and lipid-like molecules	Steroids and steroid derivatives	Cholestane steroids	Cholesterols and derivatives
Com_2430_pos	5-(2-pyridinyl)-N-[2-(trifluoromethyl)phenyl]-2-thiophenesulfonamide	C16 H11 F3 N2 O2 S2	421.975	6.137	422.983	Invalid mass	No results	No results
Com_2441_pos	CAR 26:1	C33 H64 N O4	537.475	10.497	538.483	No results	Invalid mass	No results
Com_2445_pos	LPC 17:0-SN1	C25 H52 N O7 P	509.348	9.956	510.356	No results	Full match	Full match
Com_2508_pos	N-[4-(Aminosulfonyl)phenyl]-5-(morpholinosulfonyl)-2-furamide	C15 H17 N3 O7 S2	432.077	5.95	433.085	Invalid mass	No results	No results	Benzenoids	Benzene and substituted derivatives	Anilides	2-furanilides
Com_2543_pos	All-Trans-13,14-Dihydroretinol	C20 H32 O	288.245	7.429	271.242	No results	No results	Full match
Com_2545_pos	Ritalinic acid	C13 H17 N O2	219.126	5.272	220.133	Full match	No results	No results	Organic nitrogen compounds	Organonitrogen compounds	Amines	Aralkylamines
Com_2546_pos	CAR 22:0	C29 H58 N O4	483.429	9.916	484.436	No results	Invalid mass	No results
Com_2551_pos	Prunin	C21 H22 O10	434.119	5.761	435.126	Full match	No results	No results	Phenylpropanoids and polyketides	Flavonoids	Flavonoid glycosides	Flavonoid-7-O-glycosides
Com_2563_pos	LPC 17:1-SN1	C25 H50 N O7 P	507.332	9.425	508.34	No results	Full match	No results
Com_2598_pos	PC O-22:4	C30 H54 N O7 P	571.364	9.741	572.371	No results	Full match	No results
Com_2612_pos	2,3-dihydroxypropyl 12-methyltridecanoate	C17 H34 O4	324.23	8.184	325.237	Invalid mass	No results	No results
Com_2616_pos	4-Hydroxyisoleucine	C6 H13 N O3	147.09	2.695	148.097	No results	No results	Full match	Organic acids and derivatives	Carboxylic acids and derivatives	Amino acids, peptides, and analogues	Isoleucine and derivatives
Com_2618_pos	N-Methyldioctylamine	C17 H37 N	255.293	7.297	256.3	Full match	No results	No results
Com_2621_pos	5,7-dimethyl-4-oxo-4H-chromene-3-carbonitrile	C12 H9 N O2	199.064	5.124	200.072	Invalid mass	No results	No results
Com_2628_pos	Oxoamide	C10 H12 N2 O2	192.09	2.026	193.097	Full match	No results	No results	Organic oxygen compounds	Organooxygen compounds	Carbonyl compounds	Aryl alkyl ketones
Com_2713_pos	17beta-Trenbolone	C18 H22 O2	270.158	5.941	271.165	Invalid mass	No results	No results
Com_2726_pos	LPC 15:0-SN1	C23 H48 N O7 P	481.317	9.201	482.324	No results	Full match	Full match
Com_2728_pos	4-methoxy-6-(prop-2-en-1-yl)-2H-1,3-benzodioxole	C11 H12 O3	192.079	5.764	193.086	Full match	No results	No results
Com_2735_pos	4-decyl-3-hydroxy-5-oxooxolane-2,3-dicarboxylic acid	C16 H26 O7	352.15	6.443	353.157	Invalid mass	No results	No results
Com_2738_pos	LPC 22:4-SN1	C30 H54 N O7 P	571.364	9.93	572.371	No results	Full match	No results
Com_2748_pos	TKK	C16 H33 N5 O5	375.252	6.495	376.259	Invalid mass	No results	No results
Com_2768_pos	Hydrocortisone	C21 H30 O5	362.209	5.748	363.217	No results	No results	Full match	Lipids and lipid-like molecules	Steroids and steroid derivatives	Hydroxysteroids	21-hydroxysteroids
Com_2780_pos	Tetracycline	C22 H24 N2 O8	444.154	5.794	445.161	Full match	No results	No results	Phenylpropanoids and polyketides	Tetracyclines	Not available	Tetracyclines
Com_2785_pos	4-Methoxycinnamic Acid	C10 H10 O3	178.063	5.244	196.097	No results	No results	Full match	Phenylpropanoids and polyketides	Cinnamic acids and derivatives	Cinnamic acids	Cinnamic acids
Com_2793_pos	Monoolein	C21 H40 O4	356.292	10.269	379.282	Full match	No results	Full match	Lipids and lipid-like molecules	Glycerolipids	Monoradylglycerols	1-monoacylglycerols
Com_2806_pos	Cuminaldehyde	C10 H12 O	148.089	6.883	149.096	Full match	No results	No results	Lipids and lipid-like molecules	Prenol lipids	Monoterpenoids	Aromatic monoterpenoids
Com_2839_pos	(2E)-3-(3,4-dimethoxyphenyl)prop-2-enoic acid	C11 H12 O4	190.063	5.856	191.071	Invalid mass	No results	No results
Com_2845_pos	16(R)-HETE	C20 H32 O3	342.217	7.472	343.224	Invalid mass	No results	No results	Lipids and lipid-like molecules	Fatty Acyls	Eicosanoids	Hydroxyeicosatetraenoic acids
Com_2907_pos	PC O-16:0	C24 H50 N O7 P	495.332	9.421	496.34	No results	Full match	Full match
Com_2934_pos	Normeperidine	C14 H19 N O2	233.142	5.614	234.149	Full match	No results	No results	Organoheterocyclic compounds	Piperidines	Phenylpiperidines	Phenylpiperidines
Com_2936_pos	1,2-dihydroxyheptadec-16-yn-4-yl acetate	C19 H34 O4	348.228	8.682	349.235	Invalid mass	No results	No results
Com_2945_pos	Tetranor-12(S)-HETE	C16 H26 O3	288.17	7.01	289.177	Invalid mass	No results	No results	Lipids and lipid-like molecules	Fatty Acyls	Fatty acids and conjugates	Long-chain fatty acids
Com_2946_pos	N-(5-Aminopentyl)acetamide	C7 H16 N2 O	144.126	5.691	145.134	No results	No results	Full match
Com_2975_pos	1-(3,4-dimethoxyphenyl)ethan-1-one oxime	C10 H13 N O3	195.09	5.242	196.097	Full match	No results	Full match
Com_2978_pos	5'-Adenylic acid	C10 H14 N5 O7 P	347.063	1.903	348.07	No results	No results	Full match	Nucleosides, nucleotides, and analogues	Purine nucleotides	Purine ribonucleotides	Purine ribonucleoside monophosphates
Com_2986_pos	CAR 20:1	C27 H52 N O4	453.382	8.997	454.389	No results	Invalid mass	No results
Com_3005_pos	Palmitoyl ethanolamide	C18 H37 N O2	299.283	6.636	300.29	Full match	No results	Full match	Organic acids and derivatives	Carboximidic acids and derivatives	Carboximidic acids	Carboximidic acids
Com_3018_pos	LPC 18:3-SN1	C26 H48 N O7 P	517.317	8.785	518.324	No results	Full match	Full match
Com_3028_pos	N-[2-chloro-6-(trifluoromethoxy)phenyl]-2,2-dimethylpropanamide	C12 H13 Cl F3 N O2	295.059	1.375	296.066	Full match	No results	No results
Com_3036_pos	4-methoxy-9-(2-methylbut-3-en-2-yl)-7H-furo[3,2-g]chromen-7-one	C17 H16 O4	284.103	5.878	285.11	Invalid mass	No results	No results
Com_3062_pos	CAR 13:0	C20 H40 N O4	357.288	7.117	358.295	No results	Invalid mass	No results
Com_3065_pos	PC 18:2_18:2	C44 H80 N O8 P	781.562	11.196	782.569	No results	Full match	No results
Com_3085_pos	4-(2,3-dihydrobenzo[b]furan-5-yl)pyrimidine-2-thiol	C12 H10 N2 O S	230.056	5.781	231.063	Invalid mass	No results	No results
Com_3087_pos	CAR 20:3	C27 H48 N O4	449.351	8.202	450.358	No results	Invalid mass	No results
Com_3098_pos	LPC 17:2-SN1	C25 H48 N O7 P	505.317	8.857	506.324	No results	Full match	No results
Com_3139_pos	Hippuric acid	C9 H9 N O3	179.058	5.456	202.048	Full match	No results	Full match	Benzenoids	Benzene and substituted derivatives	Benzoic acids and derivatives	Hippuric acids
Com_3149_pos	1H-indol-3-yl(pyridin-2-yl)methanol	C14 H12 N2 O	206.084	6.449	207.092	Invalid mass	No results	No results
Com_3155_pos	15-Deoxy-Δ12,14-prostaglandin A1	C20 H30 O3	318.22	7.169	319.227	Full match	No results	No results	Lipids and lipid-like molecules	Fatty Acyls	Eicosanoids	Prostaglandins and related compounds
Com_3159_pos	CAR 18:0	C25 H50 N O4	427.366	8.871	428.374	No results	Invalid mass	No results
Com_3166_pos	17(S)-HETE	C20 H32 O3	302.224	9.683	303.232	Invalid mass	No match	No match	Lipids and lipid-like molecules	Fatty Acyls	Eicosanoids	Hydroxyeicosatetraenoic acids
Com_3167_pos	1-[2-(2,5-dimethyl-1H-pyrrol-1-yl)-4-nitrophenyl]-1H-imidazole	C15 H14 N4 O2	282.108	5.542	283.115	Invalid mass	No results	No results
Com_3209_pos	2-Anisic acid	C8 H8 O3	174.027	5.593	175.034	Invalid mass	No results	No results	Benzenoids	Benzene and substituted derivatives	Benzoic acids and derivatives	O-methoxybenzoic acids and derivatives
Com_3235_pos	2-(2,6-dimethoxyphenyl)-5,6-dimethoxy-4H-chromen-4-one	C19 H18 O6	324.1	6.311	325.107	Invalid mass	No results	No results
Com_3257_pos	Palmitoylcarnitine	C23 H45 N O4	399.335	8.218	400.342	Full match	Not the top hit	Full match	Lipids and lipid-like molecules	Fatty Acyls	Fatty acid esters	Acyl carnitines
Com_3265_pos	CAR 22:5	C29 H48 N O4	473.351	8.099	474.358	No results	Invalid mass	No results
Com_3287_pos	PC O-20:3	C28 H52 N O7 P	545.348	9.407	546.355	No results	Full match	No results
Com_3301_pos	LPE 17:0	C22 H46 N O7 P	467.301	9.984	468.308	No results	Full match	Full match	Lipids and lipid-like molecules	Glycerophospholipids	Glycerophosphoethanolamines	1-acyl-sn-glycero-3-phosphoethanolamines
Com_3353_pos	LPC 22:6-SN1	C30 H50 N O7 P	567.333	9.159	568.34	No results	Full match	No results
Com_3369_pos	Cystine	C6 H12 N2 O4 S2	240.024	1.288	241.031	No results	No results	Full match	Organic acids and derivatives	Carboxylic acids and derivatives	Amino acids, peptides, and analogues	L-cysteine-S-conjugates
Com_3443_pos	3-Acetyl-11-keto-β-boswellic acid	C32 H48 O5	512.349	9.031	513.356	Full match	No results	No results	Lipids and lipid-like molecules	Prenol lipids	Triterpenoids	Triterpenoids
Com_3474_pos	LPC 15:1-SN1	C23 H46 N O7 P	479.301	8.729	480.309	No results	Full match	Full match
Com_3478_pos	N-acetyl-D-glucosamine	C8 H15 N O6	221.091	7.267	222.098	No results	No results	Full match	Organic oxygen compounds	Organooxygen compounds	Carbohydrates and carbohydrate conjugates	Acylaminosugars
Com_3480_pos	PC O-14:0	C22 H46 N O7 P	467.301	8.501	468.309	No results	Full match	Full match
Com_3508_pos	3-Methoxy prostaglandin F1α	C21 H38 O6	816.499	8.388	409.257	Invalid mass	No results	No results	Lipids and lipid-like molecules	Fatty Acyls	Eicosanoids	Prostaglandins and related compounds
Com_3514_pos	Estazolam	C16 H11 Cl N4	294.067	6.276	295.075	Full match	No results	No results	Organoheterocyclic compounds	Benzodiazepines	1,4-benzodiazepines	1,2,4-triazolo[4,3-a][1,4]benzodiazepines
Com_3523_pos	L-Hydroxyproline	C5 H9 N O3	131.058	1.457	132.066	No results	No results	Full match	Organic acids and derivatives	Carboxylic acids and derivatives	Amino acids, peptides, and analogues	Proline and derivatives
Com_3542_pos	Cefprozil	C18 H19 N3 O5 S	389.104	5.327	390.112	Full match	No results	No results	Organoheterocyclic compounds	Lactams	Beta lactams	Cephalosporins
Com_3567_pos	methyl 7-hydroxy-4-oxo-8-propyl-4H-1-benzothiine-2-carboxylate	C14 H14 O4 S	278.061	6.929	279.068	Full match	No results	No results
Com_3577_pos	CAR 20:4	C27 H46 N O4	447.335	7.918	448.342	No results	Invalid mass	No results
Com_3591_pos	16-Heptadecyne-1,2,4-triol	C17 H32 O3	324.23	7.937	325.237	Invalid mass	No results	No results	Lipids and lipid-like molecules	Fatty Acyls	Fatty alcohols	Long-chain fatty alcohols
Com_3634_pos	N-[3-(1-methyl-1H-pyrazol-3-yl)phenyl]-N'-phenylurea	C17 H16 N4 O	292.129	5.904	293.137	Invalid mass	No results	No results
Com_3668_pos	Genistein 4'-O-glucuronide	C21 H18 O11	446.085	6.009	447.093	Full match	No results	No results	Phenylpropanoids and polyketides	Isoflavonoids	Isoflavonoid O-glycosides	Isoflavonoid O-glycosides
Com_3676_pos	PC O-16:1	C24 H48 N O7 P	493.317	8.763	494.324	No results	Full match	Full match
Com_3726_pos	CAR 20:2	C27 H50 N O4	451.366	8.587	452.374	No results	Invalid mass	No results
Com_3736_pos	Tazobactam sodium	C10 H12 N4 O5 S	300.053	4.996	301.06	Full match	No results	No results
Com_3744_pos	3,5-di(methylthio)-4-(2H-1,2,3,4-tetraazol-5-yl)isothiazole	C6 H7 N5 S3	261.009	5.953	244.005	Invalid mass	No results	No results
Com_3745_pos	Dl-Lanthionine	C6 H12 N2 O4 S	208.052	6.13	209.06	No results	No results	Full match	Organic acids and derivatives	Carboxylic acids and derivatives	Amino acids, peptides, and analogues	Cysteine and derivatives
Com_3756_pos	YNH	C19 H24 N6 O6	432.179	6.027	433.186	Invalid mass	No results	No results
Com_3761_pos	CAR 18:2	C25 H46 N O4	423.335	7.949	424.342	No results	Invalid mass	No results
Com_3777_pos	CAR 20:0	C27 H54 N O4	455.398	9.45	456.405	No results	Invalid mass	No results
Com_3800_pos	4-Ethoxybenzaldehyde	C9 H10 O2	150.068	6.257	151.075	Full match	No results	Full match	Benzenoids	Phenol ethers	Not available	Phenol ethers
Com_3817_pos	Linolelaidic Acid (C18:2N6T)	C18 H32 O2	280.24	9.546	281.247	No results	No results	Full match
Com_3824_pos	18-HETE	C20 H32 O3	604.449	9.674	303.232	Invalid mass	Invalid mass	No results	Lipids and lipid-like molecules	Fatty Acyls	Eicosanoids	Hydroxyeicosatetraenoic acids
Com_3833_pos	6-phenyl-1,2,3,4-tetrahydro-2,5-benzodiazocin-1-one	C16 H14 N2 O	232.098	5.849	233.105	Invalid mass	No results	No results
Com_3842_pos	11-Deoxy prostaglandin F1α	C20 H36 O4	362.244	8.91	363.251	Invalid mass	No results	No results	Lipids and lipid-like molecules	Fatty Acyls	Eicosanoids	Prostaglandins and related compounds
Com_3846_pos	Oleoyl ethanolamide	C20 H39 N O2	325.298	9.986	326.305	Full match	No results	No results	Organic nitrogen compounds	Organonitrogen compounds	Amines	N-acylethanolamines
Com_3870_pos	2-[(3S)-1-(3,4-Difluorobenzyl)-3-pyrrolidinyl]-1,3-benzoxazole	C18 H16 F2 N2 O	314.127	6.259	315.134	Invalid mass	No results	No results	Organoheterocyclic compounds	Benzoxazoles	Not available	Benzoxazoles
Com_3871_pos	CAR 16:3	C23 H40 N O4	393.288	7.162	394.295	No results	Invalid mass	No results
Com_3872_pos	Esculetin	C9 H6 O4	178.026	6.317	179.034	Full match	No results	No results	Phenylpropanoids and polyketides	Coumarins and derivatives	Hydroxycoumarins	6,7-dihydroxycoumarins
Com_3892_pos	LPC O-14:0	C22 H48 N O6 P	453.323	9.31	454.33	No results	Full match	No results
Com_3894_pos	Kojic acid	C6 H6 O4	142.027	5.666	125.023	Full match	No results	Full match	Organoheterocyclic compounds	Pyrans	Pyranones and derivatives	Pyranones and derivatives
Com_3905_pos	3-hydroxy-6-methoxy-2-phenyl-4H-chromen-4-one	C16 H12 O4	250.063	6.594	251.07	Invalid mass	No results	No match
Com_3931_pos	PC O-37:4	C45 H84 N O7 P	781.601	10.772	782.609	No results	Full match	No results
Com_3936_pos	Bitertanol	C20 H23 N3 O2	337.174	6.181	338.181	Invalid mass	No results	No results
Com_3943_pos	N-Acetyl-D-tryptophan	C13 H14 N2 O3	246.1	5.667	247.108	No results	No results	Full match	Organic acids and derivatives	Carboxylic acids and derivatives	Amino acids, peptides, and analogues	N-acyl-alpha amino acids
Com_3945_pos	4-Methylaminoantipyrine	C12 H15 N3 O	217.122	5.144	218.129	Full match	No results	No results	Organoheterocyclic compounds	Azoles	Pyrazoles	Phenylpyrazoles
Com_3956_pos	UR-144 N-Heptyl analog	C23 H33 N O	339.252	5.53	340.26	Invalid mass	No results	No results	Organoheterocyclic compounds	Indoles and derivatives	N-alkylindoles	N-alkylindoles
Com_3965_pos	1-Aminocyclohexanecarboxylic acid	C7 H13 N O2	143.095	4.975	144.102	Full match	No results	No results	Organic acids and derivatives	Carboxylic acids and derivatives	Amino acids, peptides, and analogues	L-alpha-amino acids
Com_4006_pos	2-piperidinobenzoic acid	C12 H15 N O2	205.11	6.203	206.118	Full match	No results	No results
Com_4061_pos	15-Acetyldeoxynivalenol	C17 H22 O7	320.126	7.69	321.133	Invalid mass	No results	No results	Lipids and lipid-like molecules	Prenol lipids	Sesquiterpenoids	Trichothecenes
Com_4067_pos	PC O-18:3	C26 H48 N O7 P	517.317	8.566	518.325	No results	Full match	Full match
Com_4076_pos	DL-5-Methoxytryptophan	C12 H14 N2 O3	234.101	5.296	235.108	Full match	No results	No results	Organoheterocyclic compounds	Indoles and derivatives	Tryptamines and derivatives	Serotonins
Com_4113_pos	PC O-20:5	C28 H48 N O7 P	541.317	8.526	542.325	No results	Full match	No results
Com_4130_pos	CAR 18:1	C25 H48 N O4	425.351	8.38	426.358	No results	Invalid mass	No results
Com_4162_pos	LPC 22:6-SN2	C30 H50 N O7 P	567.333	8.976	568.34	No results	Full match	No results
Com_4168_pos	5-Phenylvaleric Acid	C11 H14 O2	178.099	6.379	179.107	No results	No results	Full match	Lipids and lipid-like molecules	Fatty Acyls	Fatty acids and conjugates	Medium-chain fatty acids
Com_4178_pos	N-{4-[(2R,3R)-3-(Hydroxymethyl)-5-oxo-2-morpholinyl]phenyl}acetamide	C13 H16 N2 O4	286.097	6.358	287.104	Invalid mass	No results	No results	Organoheterocyclic compounds	Oxazinanes	Morpholines	Phenylmorpholines
Com_4193_pos	Isoquinoline	C9 H7 N	129.058	5.796	130.065	Full match	No results	No results	Organoheterocyclic compounds	Isoquinolines and derivatives	Not available	Isoquinolines and derivatives
Com_4220_pos	CAR 16:1	C23 H44 N O4	397.319	7.727	398.327	No results	Invalid mass	No results
Com_4223_pos	4-Methylumbelliferyl glucuronide	C16 H16 O9	352.077	5.427	353.084	Invalid mass	No results	No results	Phenylpropanoids and polyketides	Coumarins and derivatives	Coumarin glycosides	Coumarin glycosides
Com_4265_pos	CAR 24:0	C31 H62 N O4	511.461	10.423	512.468	No results	Invalid mass	No results
Com_4267_pos	4-[(dimethylamino)methylene]-5-phenyl-2,4-dihydro-3H-pyrazol-3-one	C12 H13 N3 O	215.106	5.255	216.113	Full match	No results	No results
Com_4286_pos	Cytidine-5'-monophosphate	C9 H14 N3 O8 P	323.051	5.253	324.058	No results	No results	Full match	Nucleosides, nucleotides, and analogues	Pyrimidine nucleotides	Pyrimidine ribonucleotides	Pyrimidine ribonucleoside monophosphates
Com_4291_pos	5-Hydroxytryptophan	C11 H12 N2 O3	220.085	5.294	221.092	No results	No results	Full match	Organoheterocyclic compounds	Indoles and derivatives	Tryptamines and derivatives	Serotonins
Com_4310_pos	bicyclo[2.2.2]oct-2-en-1-yl 4-methylbenzene-1-sulfonate	C15 H18 O3 S	278.094	4.989	279.101	Invalid mass	No match	No results
Com_4311_pos	1-(2-furyl)pentane-1,4-dione	C9 H10 O3	188.045	5.75	189.052	Invalid mass	No results	No results
Com_4333_pos	7-methyl-3-nitroimidazo[1,2-a]pyridine	C8 H7 N3 O2	199.033	1.324	200.041	Invalid mass	No results	No results
Com_4338_pos	Sodium cholate	C24 H39 Na O5	430.27	7.161	431.277	No results	No results	Full match	Lipids and lipid-like molecules	Steroids and steroid derivatives	Bile acids, alcohols and derivatives	Trihydroxy bile acids, alcohols and derivatives
Com_4354_pos	1-Phenyl-3-methyl-5-pyrazolone	C10 H10 N2 O	174.079	5.595	175.087	Full match	No results	No results
Com_4382_pos	DL-Stachydrine	C7 H13 N O2	143.095	1.69	144.102	Full match	No results	No results	Organic acids and derivatives	Carboxylic acids and derivatives	Amino acids, peptides, and analogues	Proline and derivatives
Com_4392_pos	N-[4-(2,4-dimethylphenyl)-1,3-thiazol-2-yl]guanidine	C12 H14 N4 S	246.093	5.722	247.1	Full match	No results	No results
Com_4407_pos	Menadione	C11 H8 O2	172.052	7.109	173.06	Full match	No results	No results	Benzenoids	Naphthalenes	Naphthoquinones	Naphthoquinones
Com_4410_pos	2-phenyl-4H-furo[2,3-h]chromen-4-one	C17 H10 O3	262.061	6.356	263.068	Invalid mass	No results	No results
Com_4424_pos	3-(3,4,5-trimethoxyphenyl)propanoic acid	C12 H16 O5	262.082	6.548	263.089	Invalid mass	No results	No results
Com_4433_pos	N-Arachidonoyl-L-serine	C23 H37 N O4	391.272	6.855	392.279	Full match	Invalid mass	No results	Organic acids and derivatives	Carboxylic acids and derivatives	Amino acids, peptides, and analogues	N-acyl-alpha amino acids
Com_4444_pos	Normorphine	C16 H17 N O3	271.121	6.543	272.128	Full match	No results	No results	Alkaloids and derivatives	Morphinans	Not available	Morphinans
Com_4448_pos	2-Methoxyresorcinol	C7 H8 O3	140.048	5.115	141.055	Full match	No results	No results	Benzenoids	Phenols	Methoxyphenols	Methoxyphenols
Com_4469_pos	Palmitoleic Acid	C16 H30 O2	276.209	8.343	277.216	Invalid mass	No results	No results	Lipids and lipid-like molecules	Fatty Acyls	Fatty acids and conjugates	Long-chain fatty acids
Com_4478_pos	CAR 20:5	C27 H44 N O4	445.319	7.573	446.327	No results	Invalid mass	No results
Com_4520_pos	CAR 22:6	C29 H46 N O4	471.335	7.864	472.343	No results	Invalid mass	No results
Com_4530_pos	2-[(2-amino-6-methylpyrimidin-4-yl)thio]-4,6-dimethylnicotinonitrile	C13 H13 N5 S	271.093	5.583	272.101	Invalid mass	No results	No results
Com_4534_pos	(2R,3S,4S,5R,6R)-2-(hydroxymethyl)-6-(2-phenylethoxy)oxane-3,4,5-triol	C14 H20 O6	301.153	5.021	302.16	Invalid mass	No results	No results
Com_4552_pos	PE 18:2_18:2	C41 H74 N O8 P	739.516	9.534	740.523	No results	Full match	No results
Com_4564_pos	Taurodeoxycholic Acid (sodium salt)	C26 H45 N O6 S	499.297	7.706	500.304	Full match	No results	Full match
Com_4582_pos	N-acetyl-L-ornithine	C7 H14 N2 O3	174.1	1.492	175.108	No results	No results	Full match	Organic acids and derivatives	Carboxylic acids and derivatives	Amino acids, peptides, and analogues	N-acyl-L-alpha-amino acids
Com_4589_pos	O-Desmethylnaproxen	C13 H12 O3	216.079	6.099	217.086	No results	No results	Full match	Benzenoids	Naphthalenes	Naphthols and derivatives	Naphthols and derivatives
Com_4605_pos	2-Arachidonoyl glycerol	C23 H38 O4	378.276	9.661	379.283	Full match	No results	Full match	Lipids and lipid-like molecules	Endocannabinoids	Not available	Endocannabinoids
Com_4607_pos	11β-Hydroxyandrosterone	C19 H30 O3	306.219	8.314	307.226	Full match	No results	No results	Lipids and lipid-like molecules	Steroids and steroid derivatives	Androstane steroids	Androgens and derivatives
Com_4613_pos	2-(3-chloro-2-methylanilino)benzoic acid	C14 H12 Cl N O2	261.056	6.221	262.063	Full match	No results	No results
Com_4649_pos	CAR 18:3	C25 H44 N O4	421.319	7.596	422.327	No results	Invalid mass	No results
Com_4692_pos	5-(6-hydroxy-6-methyloctyl)-2,5-dihydrofuran-2-one	C13 H22 O3	243.184	6.408	244.191	Invalid mass	No results	No results
Com_4701_pos	Tomatidine	C27 H45 N O2	415.345	5.774	416.353	Full match	No results	No results	Lipids and lipid-like molecules	Steroids and steroid derivatives	Steroidal alkaloids	Spirosolanes and derivatives
Com_4704_pos	PC O-38:6	C46 H82 N O7 P	791.582	11.111	792.589	No results	Full match	No results
Com_4705_pos	L-(+)-Citrulline	C6 H13 N3 O3	175.096	1.425	198.085	Full match	No results	Full match	Organic acids and derivatives	Carboxylic acids and derivatives	Amino acids, peptides, and analogues	Alpha amino acids
Com_4710_pos	LPC 16:2-SN1	C24 H46 N O7 P	491.301	8.653	492.309	No results	Full match	Full match
Com_4726_pos	6-Methoxy-2-naphthoic acid	C12 H10 O3	202.063	6.581	203.07	No results	No results	Full match	Benzenoids	Naphthalenes	Naphthalenecarboxylic acids and derivatives	Naphthalenecarboxylic acids
Com_4782_pos	D-δ-Tocopherol	C27 H46 O2	402.349	10.727	403.357	Full match	No results	Full match	Lipids and lipid-like molecules	Prenol lipids	Quinone and hydroquinone lipids	Tocopherols
Com_4801_pos	CAR 17:0	C24 H48 N O4	413.35	8.455	414.358	No results	Invalid mass	No results
Com_4804_pos	1-Methyluric acid	C6 H6 N4 O3	182.044	4.838	183.051	Full match	No results	Full match	Organoheterocyclic compounds	Imidazopyrimidines	Purines and purine derivatives	Xanthines
Com_4824_pos	CAR 22:1	C29 H56 N O4	481.413	9.542	482.421	No results	Invalid mass	No results
Com_4851_pos	2,3-Dinor-TXB2	C18 H30 O6	342.204	6.538	365.194	No results	No results	Full match	Organic acids and derivatives	Hydroxy acids and derivatives	Medium-chain hydroxy acids and derivatives	Medium-chain hydroxy acids and derivatives
Com_4852_pos	Ethylphenylacetylurea	C11 H14 N2 O2	206.106	5.839	207.113	Full match	No results	No results
Com_4866_pos	LPC 24:6-SN1	C32 H54 N O7 P	595.364	9.802	596.371	No results	Full match	No results
Com_4877_pos	4-Butylresorcinol	C10 H14 O2	166.099	10.257	167.107	No results	No results	Full match	Benzenoids	Phenols	Benzenediols	Resorcinols
Com_4934_pos	9-Oxo-10(E),12(E)-octadecadienoic acid	C18 H30 O3	294.219	10.013	589.445	Full match	No results	Full match	Lipids and lipid-like molecules	Fatty Acyls	Lineolic acids and derivatives	Lineolic acids and derivatives
Com_4935_pos	LPC 20:5-SN1	C28 H48 N O7 P	541.317	8.72	542.324	No results	Full match	No results
Com_4949_pos	Pregnenolone	C21 H32 O2	316.24	7.455	317.248	No results	No results	Full match	Lipids and lipid-like molecules	Steroids and steroid derivatives	Pregnane steroids	Gluco/mineralocorticoids, progestogins and derivatives
Com_4954_pos	FRH	C21 H30 N8 O4	960.435	8.404	481.225	Invalid mass	No results	No results
Com_4973_pos	11(Z),14(Z),17(Z)-Eicosatrienoic acid	C20 H34 O2	306.256	6.824	289.253	Full match	No results	Full match	Lipids and lipid-like molecules	Fatty Acyls	Fatty acids and conjugates	Long-chain fatty acids
Com_4981_pos	LPC 18:4-SN1	C26 H46 N O7 P	515.302	8.318	516.309	No results	Full match	No results
Com_4984_pos	PC 9:0_9:0	C26 H52 N O8 P	537.343	8.062	538.351	No results	Full match	No results
Com_4998_pos	N-Desmethyltramadol	C15 H23 N O2	249.171	6.456	250.178	Invalid mass	No results	No results	Benzenoids	Phenol ethers	Anisoles	Anisoles
Com_4999_pos	indoline-2-carboxylic acid	C9 H9 N O2	185.045	5.594	186.053	Invalid mass	No results	No results
Com_5002_pos	Azetidine-2-carboxylic acid	C4 H7 N O2	101.048	1.797	102.055	No results	No results	Full match	Organic acids and derivatives	Carboxylic acids and derivatives	Amino acids, peptides, and analogues	Alpha amino acids
Com_5012_pos	13,14-dihydro-15-keto-tetranor Prostaglandin E2	C16 H26 O5	280.165	7.102	281.172	Invalid mass	No results	No results
Com_5015_pos	Riboflavin	C17 H20 N4 O6	376.135	5.358	377.142	Invalid mass	No results	No results	Organoheterocyclic compounds	Pteridines and derivatives	Alloxazines and isoalloxazines	Flavins
Com_5073_pos	Maslinic acid	C30 H48 O4	494.337	8.512	495.345	Invalid mass	No results	No results	Lipids and lipid-like molecules	Prenol lipids	Triterpenoids	Triterpenoids
Com_5081_pos	2-(14,15-Epoxyeicosatrienoyl) glycerol	C23 H38 O5	394.27	8.173	395.277	Invalid mass	No results	No results	Lipids and lipid-like molecules	Glycerolipids	Monoradylglycerols	2-monoacylglycerols
Com_5113_pos	1,3-Dimethyluracil	C6 H8 N2 O2	140.059	1.496	141.066	No results	No results	Full match	Organoheterocyclic compounds	Diazines	Pyrimidines and pyrimidine derivatives	Pyrimidones
Com_5117_pos	LPC 16:0-SN1	C24 H50 N O7 P	495.333	8.48	496.34	No results	Full match	Full match
Com_5126_pos	2-hydroxy-6-[(8Z,11Z)-pentadeca-8,11,14-trien-1-yl]benzoic acid	C22 H30 O3	324.206	9.494	325.213	Invalid mass	No results	No results
Com_5142_pos	PC 34:9_36:10	C78 H118 N O8 P	1227.88	9.667	1228.89	No results	Invalid mass	No results
Com_5168_pos	Estrone	C18 H22 O2	292.14	5.94	293.147	Invalid mass	No results	No results	Lipids and lipid-like molecules	Steroids and steroid derivatives	Estrane steroids	Estrogens and derivatives
Com_5173_pos	N-{[(2R,4S,5R)-5-Ethyl-1-azabicyclo[2.2.2]oct-2-yl]methyl}-2-furamide	C15 H22 N2 O2	262.168	5.522	263.176	Full match	No results	No results	Organoheterocyclic compounds	Quinuclidines	Not available	Quinuclidines
Com_5183_pos	2-(4-chlorophenyl)-N,N-dimethylethanethioamide	C10 H12 Cl N S	213.034	7.198	214.042	Invalid mass	No results	No results
Com_5195_pos	LPC 26:5-SN1	C34 H60 N O7 P	1250.81	9.681	626.411	No results	Invalid mass	No results
Com_5203_pos	4-oxododecanedioic acid	C12 H20 O5	261.158	4.976	262.165	Invalid mass	No results	No results
Com_5208_pos	12-Oxo phytodienoic acid	C18 H28 O3	274.193	7.931	275.201	Invalid mass	No match	No match	Lipids and lipid-like molecules	Fatty Acyls	Eicosanoids	Prostaglandins and related compounds
Com_5210_pos	5,8-dihydroxy-10-methyl-5,8,9,10-tetrahydro-2H-oxecin-2-one	C10 H14 O4	220.071	5.796	221.079	Invalid mass	No results	No results
Com_5211_pos	Gly-Phe	C11 H14 N2 O3	222.1	5.315	223.108	No results	No results	Full match	Organic acids and derivatives	Carboxylic acids and derivatives	Amino acids, peptides, and analogues	Peptides
Com_5213_pos	PC O-18:0	C26 H54 N O7 P	523.354	9.696	524.362	No results	Invalid mass	No results
Com_5217_pos	HKK	C18 H33 N7 O4	393.252	5.445	394.259	Invalid mass	No results	No results
Com_5222_pos	16,16-Dimethyl prostaglandin A1	C22 H36 O4	386.243	8.832	387.25	Invalid mass	No results	No results	Lipids and lipid-like molecules	Fatty Acyls	Eicosanoids	Prostaglandins and related compounds
Com_5227_pos	Triethanolamine	C6 H15 N O3	149.105	1.383	150.113	Full match	Invalid mass	No results	Organic nitrogen compounds	Organonitrogen compounds	Amines	1,2-aminoalcohols
Com_5234_pos	N-Desmethylvenlafaxine	C16 H25 N O2	263.188	6.881	264.196	Full match	No results	No results	Benzenoids	Phenol ethers	Anisoles	Anisoles
Com_5239_pos	Fmoc-L-Isoleucine	C21 H23 N O4	353.163	6.594	354.17	No results	No results	Full match	Organic acids and derivatives	Carboxylic acids and derivatives	Amino acids, peptides, and analogues	Isoleucine and derivatives
Com_5260_pos	PC 19:2_18:3	C45 H80 N O8 P	793.558	10.836	794.565	No results	Invalid mass	No results
Com_5271_pos	Coenzyme Q2	C19 H26 O4	318.187	10.252	319.194	Invalid mass	No results	No results	Lipids and lipid-like molecules	Prenol lipids	Quinone and hydroquinone lipids	Ubiquinones
Com_5276_pos	Ciprostene	C22 H36 O4	346.251	7.878	347.258	Invalid mass	No results	No results	Lipids and lipid-like molecules	Fatty Acyls	Eicosanoids	Prostaglandins and related compounds
Com_5283_pos	Choline	C5 H13 N O	206.199	9.67	104.107	Invalid mass	Invalid mass	No results	Organic nitrogen compounds	Organonitrogen compounds	Quaternary ammonium salts	Cholines
Com_5303_pos	Toltrazuril	C18 H14 F3 N3 O4 S	425.066	6.528	426.073	Full match	No results	No results
Com_5305_pos	1-phenyl-3-{[5-(trifluoromethyl)-2-pyridyl]thio}prop-2-en-1-one	C15 H10 F3 N O S	331.026	5.394	332.033	Invalid mass	No results	No results
Com_5309_pos	2-(4-methylphenyl)-5-(3,4,5-trimethoxyphenyl)-2H-1,2,3,4-tetraazole	C17 H18 N4 O3	326.134	6.599	327.142	Invalid mass	Invalid mass	No results
Com_5324_pos	Obacunone	C26 H30 O7	454.197	6.484	455.204	Full match	No results	No results	Lipids and lipid-like molecules	Prenol lipids	Triterpenoids	Limonoids
Com_5357_pos	PC 17:0_18:3	C43 H80 N O8 P	769.557	11.351	770.564	No results	Invalid mass	No results
Com_5358_pos	Kuromanin	C21 H20 O11	448.101	5.817	449.108	Full match	No results	No results	Phenylpropanoids and polyketides	Flavonoids	Flavonoid glycosides	Anthocyanidin-3-O-glycosides
Com_5399_pos	2-Aminoacetophenone	C8 H9 N O	135.069	4.925	136.076	No results	Full match	No results	Organic oxygen compounds	Organooxygen compounds	Carbonyl compounds	Alkyl-phenylketones
Com_5404_pos	PC 18:0_20:3	C46 H86 N O8 P	811.606	11.229	812.613	No results	Full match	No results
Com_5419_pos	EMH	C16 H25 N5 O6 S	415.154	5.969	416.162	Full match	No results	No results
Com_5426_pos	Inosine 5'-Monophosphate	C10 H13 N4 O8 P	348.048	1.465	175.031	No results	No results	Full match	Nucleosides, nucleotides, and analogues	Purine nucleotides	Purine ribonucleotides	Purine ribonucleoside monophosphates
Com_5427_pos	Xanthurenic Acid	C10 H7 N O4	205.038	5.358	206.045	No results	No results	Full match	Organoheterocyclic compounds	Quinolines and derivatives	Quinoline carboxylic acids	Quinoline carboxylic acids
Com_5439_pos	Lipoic acid	C8 H14 O2 S2	206.043	1.323	207.051	No results	No results	Full match	Organoheterocyclic compounds	Dithiolanes	Lipoic acids and derivatives	Lipoic acids and derivatives
Com_5448_pos	3-(1-benzylpiperidin-4-yl)-3H-[1,2,3]triazolo[4,5-b]pyridine	C17 H19 N5	293.163	5.463	294.17	Full match	No results	No results
Com_5462_pos	Oleanolic acid	C30 H48 O3	438.35	7.869	439.357	Invalid mass	No results	No results	Lipids and lipid-like molecules	Prenol lipids	Triterpenoids	Triterpenoids
Com_5477_pos	SPB 16:1;2O	C16 H33 N O2	271.251	7.347	272.258	No results	Full match	No results
Com_5488_pos	Punicic Acid	C18 H30 O2	278.224	7.793	279.232	No results	No results	Full match	Lipids and lipid-like molecules	Fatty Acyls	Lineolic acids and derivatives	Lineolic acids and derivatives
Com_5503_pos	4-(tert-butyl)phenyl 3,5-dimethylisoxazole-4-carboxylate	C16 H19 N O3	546.263	5.513	274.139	Invalid mass	No results	No results
Com_5507_pos	Ceftriaxone	C18 H18 N8 O7 S3	554.046	6.791	555.054	Full match	No results	No results
Com_5523_pos	6-(3-hydroxybutan-2-yl)-5-(hydroxymethyl)-4-methoxy-2H-pyran-2-one	C11 H16 O5	266.051	1.505	267.059	Invalid mass	No results	No results
Com_5524_pos	Glycolithocholic acid	C26 H43 N O4	433.319	8.164	416.316	No results	No results	Full match	Lipids and lipid-like molecules	Steroids and steroid derivatives	Bile acids, alcohols and derivatives	Glycinated bile acids and derivatives
Com_5556_pos	Nonanoic acid	C9 H18 O2	158.131	6.822	159.138	No results	No results	Full match	Lipids and lipid-like molecules	Fatty Acyls	Fatty acids and conjugates	Medium-chain fatty acids
Com_5591_pos	2-(2-amino-3-methylbutanamido)-3-phenylpropanoic acid	C14 H20 N2 O3	264.147	5.04	265.155	Full match	No results	Full match
Com_5607_pos	9-HOTrE	C18 H30 O3	294.219	10.674	295.226	No results	No results	Full match	Lipids and lipid-like molecules	Fatty Acyls	Lineolic acids and derivatives	Lineolic acids and derivatives
Com_5615_pos	Phosphocholine	C5 H14 N O4 P	183.066	10.276	184.073	No results	Full match	No results	Organic nitrogen compounds	Organonitrogen compounds	Quaternary ammonium salts	Phosphocholines
Com_5620_pos	5-[(10Z)-14-(3,5-dihydroxyphenyl)tetradec-10-en-1-yl]benzene-1,3-diol	C26 H36 O4	434.245	5.848	435.252	Invalid mass	No results	No results
Com_5631_pos	LPC O-16:2	C24 H48 N O6 P	477.321	9.419	478.328	No results	Full match	No results
Com_5632_pos	Lysopc 18:1	C26 H52 N O7 P	521.348	10.824	522.355	No results	No results	Full match	Lipids and lipid-like molecules	Glycerophospholipids	Glycerophosphocholines	Phosphocholines
Com_5667_pos	Acetylcholine	C7 H15 N O2	145.11	1.491	146.118	Full match	No results	No results	Organic nitrogen compounds	Organonitrogen compounds	Quaternary ammonium salts	Acyl cholines
Com_5677_pos	PC 36:4	C44 H80 N O8 P	803.544	10.802	804.551	No results	Invalid mass	No results	Lipids and lipid-like molecules	Glycerophospholipids	Glycerophosphocholines	Phosphocholines
Com_5685_pos	Bicyclo prostaglandin E2	C20 H30 O4	334.212	8.341	335.219	Invalid mass	No results	No results	Lipids and lipid-like molecules	Fatty Acyls	Eicosanoids	Prostaglandins and related compounds
Com_5691_pos	LPC 36:4	C44 H82 N O7 P	789.566	10.171	790.573	No results	Invalid mass	No results
Com_5699_pos	KPH	C17 H28 N6 O4	362.207	7.219	363.214	Invalid mass	No results	No results
Com_5717_pos	Taurocholic acid	C26 H45 N O7 S	515.292	6.855	498.289	No results	No results	Full match	Lipids and lipid-like molecules	Steroids and steroid derivatives	Bile acids, alcohols and derivatives	Trihydroxy bile acids, alcohols and derivatives
Com_5730_pos	Dehydroepiandrosterone (DHEA)	C19 H28 O2	270.198	6.491	271.206	Invalid mass	No results	No results	Lipids and lipid-like molecules	Steroids and steroid derivatives	Androstane steroids	Androgens and derivatives
Com_5759_pos	Nicotinamide N-oxide	C6 H6 N2 O2	138.043	2.08	139.05	No results	No results	Full match
Com_5763_pos	25-hydroxycholecalciferol	C27 H44 O2	400.334	10.899	401.341	No results	Full match	Full match
Com_5766_pos	CAR 26:2	C33 H62 N O4	535.46	10.165	536.467	No results	Invalid mass	No results
Com_5775_pos	(11E,15Z)-9,10,13-trihydroxyoctadeca-11,15-dienoic acid	C18 H32 O5	350.207	7.53	351.214	Invalid mass	No results	No results
Com_5777_pos	1H-indene-3-carboxamide	C10 H9 N O	181.051	1.53	182.058	Invalid mass	No results	No results
Com_5810_pos	1,7-bis(4-hydroxyphenyl)-5-methoxyheptan-3-one	C20 H24 O4	366.122	7.801	367.129	Invalid mass	No results	No results
Com_5815_pos	Cinchophen	C16 H11 N O2	249.079	6.209	250.086	Full match	No results	No results
Com_5871_pos	2,3-Dinor-11β-prostaglandin F2α	C18 H30 O5	348.191	7.364	349.198	Invalid mass	No results	No results	Lipids and lipid-like molecules	Fatty Acyls	Eicosanoids	Prostaglandins and related compounds
Com_5872_pos	Dibutyl sebacate	C18 H34 O4	314.246	11.108	315.253	No results	No results	Full match	Lipids and lipid-like molecules	Fatty Acyls	Fatty acid esters	Fatty acid esters
Com_5900_pos	PC 18:2_20:4	C46 H80 N O8 P	805.561	8.937	806.568	No results	Full match	No results
Com_5908_pos	2-[2-oxo-2-(pyridin-3-ylamino)ethoxy]acetic acid	C9 H10 N2 O4	210.064	4.939	211.071	Full match	No results	No results
Com_5909_pos	PC 17:0_17:1	C42 H82 N O8 P	759.578	11.551	760.585	No results	Full match	No results
Com_5922_pos	PC 34:2	C42 H80 N O8 P	1559.09	11.151	780.551	No results	Invalid mass	No results	Lipids and lipid-like molecules	Glycerophospholipids	Glycerophosphocholines	Phosphocholines
Com_5929_pos	2-[5-(2-hydroxypropyl)oxolan-2-yl]propanoic acid	C10 H18 O4	184.108	5.818	185.115	Invalid mass	No results	No results
Com_5951_pos	PC O-19:1	C27 H54 N O7 P	535.364	10.067	536.371	No results	Full match	No results
Com_5968_pos	4-(cyclohexylmethyl)-6-(2-thienyl)-2,3-dihydropyridazin-3-one hydrate	C15 H18 N2 O S	296.101	4.938	297.108	Invalid mass	No results	No results
Com_5974_pos	Nordiazepam	C15 H11 Cl N2 O	270.056	6.49	271.063	Full match	No results	No results	Organoheterocyclic compounds	Benzodiazepines	1,4-benzodiazepines	1,4-benzodiazepines
Com_5980_pos	7-[(3,3-dimethyloxiran-2-yl)methoxy]-6-methoxy-2H-chromen-2-one	C15 H16 O5	276.1	6.583	277.107	Full match	No results	No results
Com_5990_pos	PC 18:0_20:5	C46 H82 N O8 P	807.578	7.721	808.585	No results	Full match	No results
Com_5998_pos	CAR 15:0	C22 H44 N O4	385.32	7.698	386.327	No results	Invalid mass	No results
Com_6026_pos	5-[(E)-2-(3,5-dihydroxyphenyl)ethenyl]-2-methoxybenzene-1,3-diol	C15 H14 O5	274.084	5.777	275.091	Full match	No results	No results
Com_6037_pos	3,5,7-trihydroxy-2-phenyl-4H-chromen-4-one	C15 H10 O5	270.056	6.282	271.063	Invalid mass	No results	No results
Com_6055_pos	Feruloyl Putrescine	C14 H20 N2 O3	264.148	5.418	265.155	No results	No results	Full match	Phenylpropanoids and polyketides	Cinnamic acids and derivatives	Hydroxycinnamic acids and derivatives	Coumaric acids and derivatives
Com_6057_pos	PC 36:3	C44 H82 N O8 P	805.562	8.645	806.569	No results	Invalid mass	No results	Lipids and lipid-like molecules	Glycerophospholipids	Glycerophosphocholines	Phosphocholines
Com_6068_pos	PC O-38:5	C46 H84 N O7 P	793.599	11.705	794.606	No results	Full match	No results
Com_6069_pos	PC 16:0_17:1	C41 H80 N O8 P	745.562	10.08	746.569	No results	Full match	No results
Com_6076_pos	D-(+)-Maltose	C12 H22 O11	364.098	6.678	365.105	Invalid mass	No results	No results	Organic oxygen compounds	Organooxygen compounds	Carbohydrates and carbohydrate conjugates	O-glycosyl compounds
Com_6080_pos	PE O-16:1_22:6	C43 H74 N O7 P	747.521	10.969	748.528	No results	Full match	No results
Com_6082_pos	5-(tert-butyl)-2-methyl-N-(5-methyl-3-isoxazolyl)-3-furamide	C14 H18 N2 O3	262.132	5.47	263.139	Full match	No results	Full match
Com_6091_pos	PC 18:1_19:2	C45 H84 N O8 P	797.588	10.969	798.596	No results	Invalid mass	No results
Com_6098_pos	PC 17:1_17:1	C42 H80 N O8 P	757.563	10.247	758.57	No results	Full match	No results
Com_6114_pos	5-Henicosyl-1,3-benzenediol	C27 H48 O2	404.365	10.862	405.373	Full match	No results	No results	Benzenoids	Phenols	Benzenediols	Resorcinols
Com_6130_pos	Celestolide	C17 H24 O	244.183	8.703	245.19	Full match	No results	No results
Com_6137_pos	LPC O-20:2	C28 H56 N O6 P	533.385	10.603	534.392	No results	Full match	No results
Com_6160_pos	6-benzyl-4-oxo-1,4-dihydropyridine-3-carboxamide	C13 H12 N2 O2	250.071	6.807	251.078	Invalid mass	No results	No results
Com_6170_pos	Prostaglandin E2	C20 H32 O5	352.225	6.042	353.233	No results	No results	Full match	Lipids and lipid-like molecules	Fatty Acyls	Eicosanoids	Prostaglandins and related compounds
Com_6173_pos	5-chloro-2-cyclopropyl-6-methylpyrimidin-4-ol	C8 H9 Cl N2 O	184.037	5.915	185.045	Invalid mass	No results	No match
Com_6208_pos	Ambroxol	C13 H18 Br2 N2 O	375.979	5.729	376.986	Full match	No results	No results	Benzenoids	Benzene and substituted derivatives	Phenylmethylamines	Phenylmethylamines
Com_6228_pos	tert-Butyl N-[1-(aminocarbonyl)-3-methylbutyl]carbamate	C11 H22 N2 O3	230.163	5.23	231.171	Full match	No results	No results	Organic acids and derivatives	Carboxylic acids and derivatives	Amino acids, peptides, and analogues	Leucine and derivatives
Com_6257_pos	2-chloro-6-(3,5-dimethyl-1H-pyrazol-1-yl)benzonitrile	C12 H10 Cl N3	231.057	5.161	232.064	Full match	No results	No results
Com_6258_pos	isoleucine	C6 H13 N O2	131.095	3.018	132.102	No results	No results	Full match	Organic acids and derivatives	Carboxylic acids and derivatives	Amino acids, peptides, and analogues	Isoleucine and derivatives
Com_6280_pos	PE 19:2_19:2	C43 H78 N O8 P	767.546	11.409	768.553	No results	Full match	No results
Com_6323_pos	N,N-dimethyl-5-nitro-6-[3-(trifluoromethyl)phenoxy]pyrimidin-4-amine	C13 H11 F3 N4 O3	310.062	6.491	311.07	Invalid mass	No results	No results
Com_6324_pos	N~1~-[2,6-dinitro-4-(trifluoromethyl)phenyl]ethane-1,2-diamine	C9 H9 F3 N4 O4	294.056	6.463	295.063	Invalid mass	No results	No results
Com_6365_pos	6,6-dimethyl-4-piperidino-5,6-dihydro-2H-thiine-2-thione	C12 H19 N S2	241.093	5.097	242.1	Invalid mass	No results	No results
Com_6565_pos	N1-cyclooctyl-4-hydroxy-1-piperidinecarbothioamide	C14 H26 N2 O S	308.13	7.33	309.137	Invalid mass	No results	No results
Com_6594_pos	4-{2-[(2-chlorophenoxy)methyl]-1,3-thiazol-4-yl}benzonitrile	C17 H11 Cl N2 O S	348.01	1.795	349.018	Invalid mass	No results	No results
Com_6634_pos	PC 19:2_19:2	C46 H84 N O8 P	809.589	11.391	810.596	No results	Invalid mass	No results
Com_6784_pos	2-(2-methyl-4-nitro-1H-imidazol-1-yl)-1-(4-methylphenyl)ethan-1-one	C13 H13 N3 O3	259.092	6.029	260.099	Invalid mass	No results	No results
Com_510_pos	MAG (18:3)	C21 H36 O4	352.261	8.833	353.268	No results	No results	Full match	Lipids and lipid-like molecules	Glycerolipids	Monoradylglycerols	Monoacylglycerols
Com_650_pos	gamma-Glutamylleucine	C11 H20 N2 O5	260.137	5.437	261.145	No results	Full match	Full match	Organic acids and derivatives	Carboxylic acids and derivatives	Amino acids, peptides, and analogues	Dipeptides
Com_809_pos	gamma-Glutamyltyrosine	C14 H18 N2 O6	310.117	5.035	311.124	No results	Full match	No results	Organic acids and derivatives	Carboxylic acids and derivatives	Amino acids, peptides, and analogues	Tyrosine and derivatives
Com_1099_pos	LPC O-18:1	C26 H54 N O6 P	507.369	10.404	508.376	No results	Full match	No results
Com_1214_pos	LPE 18:0	C23 H48 N O7 P	481.317	10.39	482.324	No results	Full match	Full match	Lipids and lipid-like molecules	Glycerophospholipids	Glycerophosphoethanolamines	1-acyl-sn-glycero-3-phosphoethanolamines
Com_1308_pos	Bilirubin	C33 H36 N4 O6	584.264	6.077	585.271	Full match	No results	Full match	Organoheterocyclic compounds	Tetrapyrroles and derivatives	Bilirubins	Bilirubins
Com_1507_pos	Glu-Gln	C10 H17 N3 O6	275.112	1.479	276.119	No results	Full match	No results	Organic acids and derivatives	Carboxylic acids and derivatives	Amino acids, peptides, and analogues	Dipeptides
Com_1573_pos	LPE 18:1	C23 H46 N O7 P	479.301	9.777	480.309	No results	Full match	Full match	Lipids and lipid-like molecules	Glycerophospholipids	Glycerophosphoethanolamines	1-acyl-sn-glycero-3-phosphoethanolamines
Com_1732_pos	N6-Succinyl Adenosine	C14 H17 N5 O8	383.108	5.088	384.115	No results	No results	Full match	Nucleosides, nucleotides, and analogues	Purine nucleosides	Not available	Purine nucleosides
Com_2045_pos	Tetrahydrocorticosterone	C21 H34 O4	367.272	6.857	368.279	Invalid mass	Invalid mass	No results	Lipids and lipid-like molecules	Steroids and steroid derivatives	Hydroxysteroids	21-hydroxysteroids
Com_2090_pos	LPE 18:3	C23 H42 N O7 P	475.27	8.736	476.277	No results	Full match	No results	Lipids and lipid-like molecules	Glycerophospholipids	Glycerophosphoethanolamines	1-acyl-sn-glycero-3-phosphoethanolamines
Com_2132_pos	LPC 16:0	C24 H50 N O7 P	517.314	9.691	518.321	No results	Invalid mass	No results	Lipids and lipid-like molecules	Glycerophospholipids	Glycerophosphocholines	Phosphocholines
Com_2137_pos	LPC O-16:1	C24 H50 N O6 P	479.338	10.052	480.345	No results	Full match	No results
Com_2262_pos	Cefdinir	C14 H13 N5 O5 S2	395.036	5.259	396.043	Full match	No results	No results	Organoheterocyclic compounds	Lactams	Beta lactams	Cephalosporins
Com_2418_pos	Uric acid	C5 H4 N4 O3	168.028	2.055	169.036	Full match	No results	Full match	Organoheterocyclic compounds	Imidazopyrimidines	Purines and purine derivatives	Xanthines
Com_2874_pos	2-(3,4-dimethoxyphenyl)ethanamine	C10 H15 N O2	181.111	6.518	182.118	No results	No results	Full match
Com_2954_pos	Amoxicillin	C16 H19 N3 O5 S	365.105	5.075	366.112	Full match	No results	No results	Organoheterocyclic compounds	Lactams	Beta lactams	Penicillins
Com_2966_pos	18-β-Glycyrrhetinic acid	C30 H46 O4	470.34	8.757	471.347	Full match	No results	No results	Lipids and lipid-like molecules	Prenol lipids	Triterpenoids	Triterpenoids
Com_3042_pos	LPE 22:4	C27 H48 N O7 P	529.317	9.848	530.324	No results	Full match	No results	Lipids and lipid-like molecules	Glycerophospholipids	Glycerophosphoethanolamines	1-acyl-sn-glycero-3-phosphoethanolamines
Com_3198_pos	Melatonin	C13 H16 N2 O2	232.121	5.736	233.129	Full match	No results	Full match	Organoheterocyclic compounds	Indoles and derivatives	Indoles	3-alkylindoles
Com_3246_pos	P-Aminohippuric Acid	C9 H10 N2 O3	194.069	5.119	195.077	No results	No results	Full match	Benzenoids	Benzene and substituted derivatives	Benzoic acids and derivatives	Hippuric acids
Com_3402_pos	1-(4-Methoxyphenyl)-2-propanone	C10 H12 O2	164.084	6.03	165.091	No results	No results	Full match
Com_3441_pos	N2,N2-Dimethylguanosine	C12 H17 N5 O5	311.123	5.04	312.13	No results	Full match	Full match	Nucleosides, nucleotides, and analogues	Purine nucleosides	Not available	Purine nucleosides
Com_3586_pos	5-Hydroxydiclofenac	C14 H11 Cl2 N O3	311.012	6.449	312.019	Full match	No results	No results	Benzenoids	Benzene and substituted derivatives	Halobenzenes	Dichlorobenzenes
Com_3853_pos	MAG (18:2)	C21 H38 O4	354.277	8.167	355.284	No results	No results	Full match	Lipids and lipid-like molecules	Fatty Acyls	Lineolic acids and derivatives	Lineolic acids and derivatives
Com_3904_pos	Cannabidiolic acid	C22 H30 O4	358.214	6.458	359.222	Full match	No results	No results	Benzenoids	Benzene and substituted derivatives	Benzoic acids and derivatives	Hydroxybenzoic acid derivatives
Com_4105_pos	LPC O-16:0	C24 H52 N O6 P	481.353	10.223	482.361	No results	Full match	No results
Com_4330_pos	Glycoursodeoxycholic acid	C26 H43 N O5	449.314	7.409	450.322	No results	No results	Full match	Lipids and lipid-like molecules	Steroids and steroid derivatives	Bile acids, alcohols and derivatives	Glycinated bile acids and derivatives
Com_4939_pos	Asp-Phe	C13 H16 N2 O5	280.106	5.037	281.113	No results	No results	Full match	Organic acids and derivatives	Carboxylic acids and derivatives	Amino acids, peptides, and analogues	Peptides
Com_4978_pos	N1-isopropyl-2-(1H-2-pyrrolylcarbonyl)-1-hydrazinecarboxamide	C9 H14 N4 O2	248.066	5.913	249.073	Invalid mass	No results	No results
Com_5059_pos	Prostaglandin K2	C20 H30 O5	332.196	8.185	333.204	Invalid mass	No results	No results	Lipids and lipid-like molecules	Fatty Acyls	Eicosanoids	Prostaglandins and related compounds
Com_5246_pos	13(S)-HOTrE	C18 H30 O3	294.219	8.342	295.227	Full match	No results	Full match	Lipids and lipid-like molecules	Fatty Acyls	Lineolic acids and derivatives	Lineolic acids and derivatives
Com_5509_pos	Indole-3-acrylic acid	C11 H9 N O2	187.064	5.707	188.071	Full match	No results	Full match	Organoheterocyclic compounds	Indoles and derivatives	Indoles	Indoles
Com_5881_pos	LPC 18:0	C26 H54 N O7 P	545.345	10.536	546.353	No results	Invalid mass	No results	Lipids and lipid-like molecules	Glycerophospholipids	Glycerophosphocholines	Phosphocholines
Com_6059_pos	Stercobilin	C33 H46 N4 O6	594.342	5.722	595.35	Full match	No results	No results	Organoheterocyclic compounds	Tetrapyrroles and derivatives	Bilirubins	Bilirubins
Com_6211_pos	LPC O-18:0	C26 H56 N O6 P	509.385	11.084	510.392	No results	Full match	No results
Com_6436_pos	trans-2-Butene-1,4-dicarboxylic Acid	C6 H8 O4	144.042	0.633	145.05	No results	No results	Full match
