# Supplementary material for: Metabolomics for early-stage lung adenocarcinoma: diagnostic biomarker screening
Source: Front Oncol. 2025 Mar 11;15:1535525. doi: 10.3389/fonc.2025.1535525 (PMC11932905; doi:10.3389/fonc.2025.1535525)
Supplement: Supplementary file 2 [file DataSheet2.zip › Supplementary Table 2.Metabolites identified in negative ion mode.xlsx]

## Sheet: meta_intensity_class_neg
Compound_ID	Name	Formula	Molecular Weight	Retention Time [min]	m/z	mzCloud_Results	mzVault_Results	MassList_Results	Class_I	Class_II	Class_III	Class_IV
Com_11_neg	3-Indoxyl sulphate	C8 H7 N O4 S	213.01	5.354	212.002	Full match	Full match	Full match	Organic acids and derivatives	Organic sulfuric acids and derivatives	Arylsulfates	Arylsulfates
Com_12_neg	Testosterone sulfate	C19 H28 O5 S	368.166	6.599	367.159	Full match	Full match	No results	Lipids and lipid-like molecules	Steroids and steroid derivatives	Sulfated steroids	Sulfated steroids
Com_27_neg	Glycochenodeoxycholic Acid (sodium salt)	C26 H43 N O5	449.314	7.404	448.307	Full match	Full match	Full match
Com_146_neg	Glycodeoxycholic acid	C26 H43 N O5	449.314	7.575	448.307	Full match	Full match	Full match	Lipids and lipid-like molecules	Steroids and steroid derivatives	Bile acids, alcohols and derivatives	Glycinated bile acids and derivatives
Com_167_neg	D-(+)-Tryptophan	C11 H12 N2 O2	204.09	5.269	203.083	Full match	Full match	Full match	Organoheterocyclic compounds	Indoles and derivatives	Indolyl carboxylic acids and derivatives	Indolyl carboxylic acids and derivatives
Com_193_neg	Glycochenodeoxycholic acid	C26 H43 N O5	449.314	6.575	448.307	Full match	Full match	Full match	Lipids and lipid-like molecules	Steroids and steroid derivatives	Bile acids, alcohols and derivatives	Glycinated bile acids and derivatives
Com_234_neg	Adrenic acid	C22 H36 O2	332.272	10.85	331.264	Full match	Full match	No results	Lipids and lipid-like molecules	Fatty Acyls	Fatty acids and conjugates	Very long-chain fatty acids
Com_253_neg	Ibuprofen metabolite B	C13 H16 O4	236.105	6.116	235.098	Full match	Full match	No results	Phenylpropanoids and polyketides	Phenylpropanoic acids	Not available	Phenylpropanoic acids
Com_388_neg	10-Hydroxydecanoic acid	C10 H20 O3	188.141	7.036	187.134	Full match	Full match	Full match	Organic acids and derivatives	Hydroxy acids and derivatives	Medium-chain hydroxy acids and derivatives	Medium-chain hydroxy acids and derivatives
Com_429_neg	1,2,3-cyclopropanetricarboxylic acid	C6 H6 O6	174.016	2.453	173.009	Full match	Full match	Full match
Com_441_neg	trans-Aconitic acid	C6 H6 O6	174.016	2.559	173.009	Full match	Full match	Full match	Organic acids and derivatives	Carboxylic acids and derivatives	Tricarboxylic acids and derivatives	Tricarboxylic acids and derivatives
Com_454_neg	Gluconic acid	C6 H12 O7	196.058	1.422	195.051	Full match	Full match	Full match	Organic oxygen compounds	Organooxygen compounds	Carbohydrates and carbohydrate conjugates	Sugar acids and derivatives
Com_492_neg	Taurine	C2 H7 N O3 S	125.014	1.419	124.007	Full match	Full match	Full match	Organic acids and derivatives	Organic sulfonic acids and derivatives	Organosulfonic acids and derivatives	Organosulfonic acids
Com_1020_neg	1,7-Dimethyluric acid	C7 H8 N4 O3	196.06	5.145	195.052	Full match	Full match	Full match	Organoheterocyclic compounds	Imidazopyrimidines	Purines and purine derivatives	Xanthines
Com_1050_neg	11,12-Epoxy-(5Z,8Z,11Z)-icosatrienoic acid	C20 H32 O3	320.235	8.335	319.228	Full match	Full match	Full match	Lipids and lipid-like molecules	Fatty Acyls	Eicosanoids	Hepoxilins
Com_1123_neg	L-Tyrosine	C9 H11 N O3	181.074	2.756	180.066	Full match	Full match	Full match	Organic acids and derivatives	Carboxylic acids and derivatives	Amino acids, peptides, and analogues	Tyrosine and derivatives
Com_1374_neg	β-Muricholic acid	C24 H40 O5	408.288	6.43	407.281	Full match	Full match	Full match	Lipids and lipid-like molecules	Steroids and steroid derivatives	Bile acids, alcohols and derivatives	Trihydroxy bile acids, alcohols and derivatives
Com_1455_neg	Pseudouridine	C9 H12 N2 O6	244.07	1.483	279.039	Full match	Full match	Full match	Nucleosides, nucleotides, and analogues	Nucleoside and nucleotide analogues	Not available	Nucleoside and nucleotide analogues
Com_1718_neg	Threonine	C4 H9 N O3	119.058	1.396	118.051	Full match	Full match	Full match	Organic acids and derivatives	Carboxylic acids and derivatives	Amino acids, peptides, and analogues	D-alpha-amino acids
Com_1768_neg	Uridine	C9 H12 N2 O6	244.07	2.432	243.062	Full match	Full match	Full match	Nucleosides, nucleotides, and analogues	Pyrimidine nucleosides	Not available	Pyrimidine nucleosides
Com_1981_neg	3-Methyladipic acid	C7 H12 O4	160.073	5.521	159.066	Full match	Full match	Full match	Lipids and lipid-like molecules	Fatty Acyls	Fatty acids and conjugates	Medium-chain fatty acids
Com_1988_neg	Urocanic acid	C6 H6 N2 O2	138.043	1.515	137.035	Full match	Full match	Full match	Organoheterocyclic compounds	Azoles	Imidazoles	Imidazolyl carboxylic acids and derivatives
Com_2009_neg	N-Acetylornithine	C7 H14 N2 O3	174.1	1.485	173.093	Full match	Full match	Full match	Organic acids and derivatives	Carboxylic acids and derivatives	Amino acids, peptides, and analogues	N-acyl-alpha amino acids
Com_2143_neg	N-Acetyl-L-methionine	C7 H13 N O3 S	191.062	5.351	190.054	Full match	Full match	Full match	Organic acids and derivatives	Carboxylic acids and derivatives	Amino acids, peptides, and analogues	Methionine and derivatives
Com_2440_neg	β-D-Glucopyranuronic acid	C6 H10 O7	194.042	5.462	193.035	Full match	Full match	Full match	Organic oxygen compounds	Organooxygen compounds	Carbohydrates and carbohydrate conjugates	Glucuronic acid derivatives
Com_2467_neg	(±)-Abscisic acid	C15 H20 O4	264.136	6.264	263.129	Full match	Full match	No results	Lipids and lipid-like molecules	Prenol lipids	Sesquiterpenoids	Abscisic acids and derivatives
Com_2561_neg	(±)11(12)-EET	C20 H32 O3	320.235	8.61	319.228	Full match	Full match	Full match
Com_2562_neg	2-Isopropylmalic acid	C7 H12 O5	176.068	5.499	175.061	Full match	Full match	Full match	Lipids and lipid-like molecules	Fatty Acyls	Fatty acids and conjugates	Hydroxy fatty acids
Com_2569_neg	12-Epileukotriene B4	C20 H32 O4	336.23	7.347	335.223	Full match	Full match	Full match	Lipids and lipid-like molecules	Fatty Acyls	Eicosanoids	Leukotrienes
Com_3256_neg	Xanthosine	C10 H12 N4 O6	284.076	4.756	283.069	Full match	Full match	Full match	Nucleosides, nucleotides, and analogues	Purine nucleosides	Not available	Purine nucleosides
Com_1800_neg	(R)-3-Hydroxy myristic acid	C14 H28 O3	244.204	8.438	243.197	Full match	Full match	No results	Lipids and lipid-like molecules	Fatty Acyls	Fatty acids and conjugates	Long-chain fatty acids
Com_69_neg	N-Phenylacetylglutamine	C13 H16 N2 O4	264.111	5.445	263.104	Full match	Full match	Full match	Organic acids and derivatives	Carboxylic acids and derivatives	Amino acids, peptides, and analogues	N-acyl-alpha amino acids
Com_631_neg	2-Hydroxyhippuric acid	C9 H9 N O4	195.053	5.12	194.046	Full match	Full match	No results	Benzenoids	Benzene and substituted derivatives	Benzoic acids and derivatives	Hippuric acids
Com_381_neg	D-(-)-Glutamine	C5 H10 N2 O3	146.069	1.397	145.062	Full match	Full match	Full match	Organic acids and derivatives	Carboxylic acids and derivatives	Amino acids, peptides, and analogues	D-alpha-amino acids
Com_173_neg	Indole-3-lactic acid	C11 H11 N O3	205.074	5.673	204.067	Full match	Full match	Full match	Organoheterocyclic compounds	Indoles and derivatives	Indolyl carboxylic acids and derivatives	Indolyl carboxylic acids and derivatives
Com_145_neg	Glycocholic acid	C26 H43 N O6	465.309	6.91	464.302	Full match	Full match	Full match	Lipids and lipid-like molecules	Steroids and steroid derivatives	Bile acids, alcohols and derivatives	Glycinated bile acids and derivatives
Com_43_neg	Docosahexaenoic acid	C22 H32 O2	328.24	10.053	327.233	Full match	Full match	No results	Lipids and lipid-like molecules	Fatty Acyls	Fatty acids and conjugates	Very long-chain fatty acids
Com_180_neg	Taurochenodeoxycholic acid	C26 H45 N O6 S	499.297	7.587	498.29	Full match	Full match	Full match	Lipids and lipid-like molecules	Steroids and steroid derivatives	Bile acids, alcohols and derivatives	Taurinated bile acids and derivatives
Com_131_neg	Glycerophospho-N-palmitoyl ethanolamine	C21 H44 N O7 P	453.286	9.535	452.279	Full match	Full match	Full match	Lipids and lipid-like molecules	Glycerophospholipids	Glycerophosphoethanolamines	Glycero-3-phospho-N-acyl-ethanolamines
Com_270_neg	Acetaminophen glucuronide	C14 H17 N O8	327.096	4.714	326.088	Full match	Full match	No results	Organic oxygen compounds	Organooxygen compounds	Carbohydrates and carbohydrate conjugates	Phenolic glycosides
Com_6_neg	Elaidic acid	C18 H34 O2	282.256	10.832	281.249	Full match	No results	No results	Lipids and lipid-like molecules	Fatty Acyls	Fatty acids and conjugates	Long-chain fatty acids
Com_8_neg	D-(+)-Mannose	C6 H12 O6	180.063	1.413	215.033	Full match	Not the top hit	Full match	Organic oxygen compounds	Organooxygen compounds	Carbohydrates and carbohydrate conjugates	Hexoses
Com_13_neg	4-Methyl-2-Oxopentanoic Acid	C6 H10 O3	130.063	5.589	129.056	No results	No results	Full match
Com_58_neg	2-Hydroxy-3-methylbutanoic acid	C5 H10 O3	118.063	5.368	117.056	No results	No results	Full match	Lipids and lipid-like molecules	Fatty Acyls	Fatty acids and conjugates	Hydroxy fatty acids
Com_94_neg	2-Hydroxybutyric acid	C4 H8 O3	104.047	3.971	103.04	No results	No results	Full match	Organic acids and derivatives	Hydroxy acids and derivatives	Beta hydroxy acids and derivatives	Beta hydroxy acids and derivatives
Com_120_neg	(+/-)9-HpODE	C18 H32 O4	312.23	8.302	311.223	Full match	No results	Full match	Lipids and lipid-like molecules	Fatty Acyls	Lineolic acids and derivatives	Lineolic acids and derivatives
Com_123_neg	(+/-)9(10)-EpOME	C18 H32 O3	592.47	10.246	591.463	Invalid mass	No results	No results	Lipids and lipid-like molecules	Fatty Acyls	Fatty acids and conjugates	Medium-chain fatty acids
Com_206_neg	Lysope 18:1	C23 H46 N O7 P	479.302	8.945	478.294	No results	No results	Full match	Lipids and lipid-like molecules	Glycerophospholipids	Glycerophosphoethanolamines	1-acyl-sn-glycero-3-phosphoethanolamines
Com_220_neg	LPC 18:3	C26 H48 N O7 P	563.322	8.736	562.315	No results	Invalid mass	No results	Lipids and lipid-like molecules	Glycerophospholipids	Glycerophosphocholines	Phosphocholines
Com_223_neg	13-Hpotre(R)	C18 H30 O4	310.215	7.904	309.207	No results	No results	Full match
Com_227_neg	L-Threonic acid	C4 H8 O5	136.037	1.435	135.03	No results	Full match	No results	Organic oxygen compounds	Organooxygen compounds	Carbohydrates and carbohydrate conjugates	Sugar acids and derivatives
Com_232_neg	N,N-dimethyl-N'-(2-thienylmethyl)thiourea	C8 H12 N2 S2	200.045	1.468	199.038	Full match	No results	No results
Com_233_neg	6-Deoxy-D-glucose	C6 H12 O5	164.068	1.484	199.038	No results	No results	Full match	Organic oxygen compounds	Organooxygen compounds	Carbohydrates and carbohydrate conjugates	Hexoses
Com_260_neg	D-(-)-Lyxose	C5 H10 O5	150.053	1.456	149.045	Full match	No results	Full match	Organic oxygen compounds	Organooxygen compounds	Carbohydrates and carbohydrate conjugates	Pentoses
Com_289_neg	LPC 20:5	C28 H48 N O7 P	587.323	8.672	586.315	No results	Invalid mass	No results	Lipids and lipid-like molecules	Glycerophospholipids	Glycerophosphocholines	Phosphocholines
Com_292_neg	4-Methylphenol	C7 H8 O	108.057	5.585	107.05	Full match	No results	Full match	Benzenoids	Phenols	Cresols	Para cresols
Com_294_neg	2-Furoic acid	C5 H4 O3	112.016	2.297	111.009	Full match	No results	Full match	Organoheterocyclic compounds	Furans	Furoic acid and derivatives	Furoic acids
Com_300_neg	Equol	C15 H14 O3	242.094	6.587	241.087	Full match	No results	Full match	Phenylpropanoids and polyketides	Isoflavonoids	Isoflavans	Isoflavanols
Com_316_neg	(S)-Leucic acid	C6 H12 O3	132.078	5.735	131.071	No results	No results	Full match	Lipids and lipid-like molecules	Fatty Acyls	Fatty acids and conjugates	Hydroxy fatty acids
Com_317_neg	3-Methyl-2-oxobutanoic acid	C5 H8 O3	116.047	4.954	115.04	No results	No results	Full match	Organic acids and derivatives	Keto acids and derivatives	Short-chain keto acids and derivatives	Short-chain keto acids and derivatives
Com_332_neg	LPA 18:2	C21 H39 O7 P	434.243	11.04	433.236	No results	Full match	No results	Lipids and lipid-like molecules	Glycerophospholipids	Glycerophosphates	1,2-diacylglycerol-3-phosphates
Com_334_neg	o-Toluic Acid	C8 H8 O2	136.052	5.263	181.05	No results	No results	Full match
Com_335_neg	3,4-Dihydroxyphenylpropionic acid	C9 H10 O4	182.058	5.262	181.051	Full match	No results	Full match	Phenylpropanoids and polyketides	Phenylpropanoic acids	Not available	Phenylpropanoic acids
Com_338_neg	Erythronolactone	C4 H6 O4	118.026	2.806	117.019	No results	Full match	Full match	Organoheterocyclic compounds	Lactones	Gamma butyrolactones	Gamma butyrolactones
Com_339_neg	LysoPE 18:0	C23 H48 N O7 P	481.317	9.623	480.31	No results	No results	Full match	Lipids and lipid-like molecules	Glycerophospholipids	Glycerophosphoethanolamines	1-acyl-sn-glycero-3-phosphoethanolamines
Com_342_neg	Tretinoin	C20 H28 O2	300.209	9.249	299.201	Full match	No results	Full match	Lipids and lipid-like molecules	Prenol lipids	Retinoids	Retinoids
Com_347_neg	8Z,11Z,14Z-Eicosatrienoic acid	C20 H34 O2	306.256	10.58	305.249	Full match	No results	Full match	Lipids and lipid-like molecules	Fatty Acyls	Fatty acids and conjugates	Long-chain fatty acids
Com_357_neg	2-Hydroxy-2-methyl-3-buten-1-yl beta-D-glucopyranoside	C11 H20 O7	310.127	5.298	309.119	Invalid mass	No results	No results
Com_362_neg	Cyclamic acid	C6 H13 N O3 S	179.06	5.462	178.052	Invalid mass	No results	No results	Organic acids and derivatives	Sulfamic acid derivatives	Cyclamates	Cyclamates
Com_409_neg	4-(acetylamino)phenyl 3-chlorobenzoate	C15 H12 Cl N O3	325.027	6.942	324.02	Invalid mass	No results	No results
Com_410_neg	4-Oxoproline	C5 H7 N O3	129.042	1.593	128.035	Full match	No results	Full match	Organic acids and derivatives	Carboxylic acids and derivatives	Amino acids, peptides, and analogues	Proline and derivatives
Com_425_neg	Caprylic acid	C8 H16 O2	144.115	6.755	143.108	Full match	No results	Full match	Lipids and lipid-like molecules	Fatty Acyls	Fatty acids and conjugates	Medium-chain fatty acids
Com_426_neg	Dulcitol	C6 H14 O6	182.078	1.414	181.072	No results	No results	Full match	Organic oxygen compounds	Organooxygen compounds	Carbohydrates and carbohydrate conjugates	Sugar alcohols
Com_433_neg	methadone-d9	C21 H18 [2]H9 N O	317.955	1.282	316.948	Invalid mass	No results	No results
Com_443_neg	Phenobarbital	C12 H12 N2 O3	232.085	5.798	231.078	Full match	No results	No results	Organoheterocyclic compounds	Diazines	Pyrimidines and pyrimidine derivatives	Barbituric acid derivatives
Com_475_neg	Hydroxytriazolam	C17 H12 Cl2 N4 O	358.036	1.705	357.029	Invalid mass	No results	No results	Organoheterocyclic compounds	Benzodiazepines	1,4-benzodiazepines	1,2,4-triazolo[4,3-a][1,4]benzodiazepines
Com_586_neg	(2S)-4-Oxo-2-phenyl-3,4-dihydro-2H-chromen-7-yl beta-D-glucopyranoside	C21 H22 O8	448.142	7.326	447.135	Invalid mass	No results	No results
Com_616_neg	LPI 18:2	C27 H49 O12 P	596.297	11.124	595.289	No results	Full match	No results	Lipids and lipid-like molecules	Glycerophospholipids	Glycerophosphoinositols	Phosphatidylinositols
Com_617_neg	11(E)-Eicosenoic Acid	C20 H38 O2	310.287	11.691	309.28	Full match	No results	Full match	Lipids and lipid-like molecules	Fatty Acyls	Fatty acids and conjugates	Long-chain fatty acids
Com_619_neg	LPI 20:4	C29 H49 O12 P	620.296	11.049	619.289	No results	Full match	No results	Lipids and lipid-like molecules	Glycerophospholipids	Glycerophosphoinositols	Phosphatidylinositols
Com_620_neg	4-Methylcatechol	C7 H8 O2	124.052	5.935	123.045	Full match	No results	No results	Benzenoids	Phenols	Benzenediols	Catechols
Com_624_neg	11-Deoxy prostaglandin F2β	C20 H34 O4	338.246	8.64	337.239	Full match	No results	No results	Lipids and lipid-like molecules	Fatty Acyls	Eicosanoids	Prostaglandins and related compounds
Com_628_neg	Dodecanedioic acid	C12 H22 O4	230.152	6.527	229.145	Full match	No results	No results	Lipids and lipid-like molecules	Fatty Acyls	Fatty acids and conjugates	Medium-chain fatty acids
Com_635_neg	LPE O-16:1	C21 H44 N O6 P	437.291	9.918	436.283	No results	Full match	No results
Com_686_neg	N1-(3-amino-4-chlorophenyl)-2-[2,4-di(tert-pentyl)phenoxy]acetamide	C24 H33 Cl N2 O2	416.223	6.588	415.216	Full match	No results	No results
Com_712_neg	2-Oxoglutaric acid	C5 H6 O5	146.021	2.022	145.014	Full match	No results	Full match	Organic acids and derivatives	Keto acids and derivatives	Gamma-keto acids and derivatives	Gamma-keto acids and derivatives
Com_735_neg	3-Hydroxydecanoic acid	C10 H20 O3	188.141	6.777	187.134	Full match	No results	Full match	Organic acids and derivatives	Hydroxy acids and derivatives	Medium-chain hydroxy acids and derivatives	Medium-chain hydroxy acids and derivatives
Com_738_neg	L-Ascorbic acid 2-sulfate	C6 H8 O9 S	255.989	1.488	254.982	Full match	No results	No results	Organoheterocyclic compounds	Dihydrofurans	Furanones	Butenolides
Com_739_neg	2-Methylbutyl beta-D-glucopyranoside	C11 H22 O6	296.147	5.298	295.14	Invalid mass	No results	No results
Com_746_neg	Purine	C5 H4 N4	120.042	1.514	119.035	Invalid mass	No results	No match	Organoheterocyclic compounds	Imidazopyrimidines	Purines and purine derivatives	Purines and purine derivatives
Com_752_neg	mesaconic acid	C5 H6 O4	130.026	2.567	129.019	No results	No results	Full match	Lipids and lipid-like molecules	Fatty Acyls	Fatty acids and conjugates	Methyl-branched fatty acids
Com_757_neg	1a,1b-Dihomo prostaglandin F2α	C22 H38 O5	364.262	8.784	363.254	Invalid mass	No results	No results	Lipids and lipid-like molecules	Fatty Acyls	Eicosanoids	Prostaglandins and related compounds
Com_758_neg	LPE O-18:1	C23 H48 N O6 P	465.322	10.755	464.315	No results	Full match	No results
Com_777_neg	N-[4-(aminosulfonyl)phenyl]-2-(2,3-dihydro-1H-indol-1-yl)acetamide	C16 H17 N3 O3 S	331.099	5.871	330.092	Full match	No results	No results
Com_781_neg	4-(beta-D-Glucopyranosyloxy)-2-methylenebutanoic acid	C11 H18 O8	278.098	6.896	277.09	Invalid mass	No results	No results
Com_790_neg	11(Z),14(Z)-Eicosadienoic Acid	C20 H36 O2	308.272	11.098	307.264	Full match	No results	No results	Lipids and lipid-like molecules	Fatty Acyls	Fatty acids and conjugates	Long-chain fatty acids
Com_809_neg	Salicylic alcohol	C7 H8 O2	124.052	5.43	123.045	No results	Full match	No results	Benzenoids	Benzene and substituted derivatives	Benzyl alcohols	Benzyl alcohols
Com_839_neg	LPC 22:5	C30 H52 N O7 P	615.354	9.428	614.346	No results	Invalid mass	No results	Lipids and lipid-like molecules	Glycerophospholipids	Glycerophosphocholines	Phosphocholines
Com_871_neg	1-[6-(benzyloxy)-3-(tert-butyl)-2-hydroxyphenyl]ethan-1-one	C19 H22 O3	298.16	9.365	297.153	Invalid mass	No results	No results
Com_880_neg	2,3-Dinor-8-epi-prostaglandin F2α	C18 H30 O5	326.21	6.397	325.202	Full match	No results	No results	Lipids and lipid-like molecules	Fatty Acyls	Eicosanoids	Prostaglandins and related compounds
Com_893_neg	Methyl 3-indolyacetate	C11 H11 N O2	189.079	5.944	188.072	No results	No results	Full match	Organoheterocyclic compounds	Indoles and derivatives	Indolyl carboxylic acids and derivatives	Indole-3-acetic acid derivatives
Com_919_neg	2,4-Dihydroxybenzoic acid	C7 H6 O4	154.026	5.531	153.019	Full match	No results	Full match	Benzenoids	Benzene and substituted derivatives	Benzoic acids and derivatives	Hydroxybenzoic acid derivatives
Com_946_neg	Androsterone glucuronide	C25 H38 O8	466.257	6.757	465.249	Full match	No results	No results	Lipids and lipid-like molecules	Steroids and steroid derivatives	Steroidal glycosides	Steroid glucuronide conjugates
Com_976_neg	(±)9-HpODE	C18 H32 O4	312.23	7.2	311.223	Full match	No results	Full match
Com_984_neg	16-(Hexopyranosyloxy)-7-hydroxy-8,9-epoxypimaran-18-oic acid	C26 H42 O10	514.278	6.54	513.271	Full match	No results	No results	Lipids and lipid-like molecules	Fatty Acyls	Fatty acyl glycosides	Fatty acyl glycosides of mono- and disaccharides
Com_1006_neg	D-Xylonic Acid	C5 H10 O6	166.047	1.413	165.04	No results	No results	Full match	Organic oxygen compounds	Organooxygen compounds	Carbohydrates and carbohydrate conjugates	Sugar acids and derivatives
Com_1017_neg	LPE O-18:2	C23 H46 N O6 P	463.306	10.116	462.299	No results	Full match	No results
Com_1034_neg	Lysopc 17:0	C25 H52 N O7 P	509.348	10.512	508.341	No results	No results	Full match	Lipids and lipid-like molecules	Glycerophospholipids	Glycerophosphocholines	1-acyl-sn-glycero-3-phosphocholines
Com_1035_neg	2,3-Dinor prostaglandin E1	C18 H30 O5	308.199	7.547	307.192	Invalid mass	No results	No results	Lipids and lipid-like molecules	Fatty Acyls	Eicosanoids	Prostaglandins and related compounds
Com_1048_neg	2-[(4-chlorophenyl)sulfonyl]-N,N-dimethylacetamide	C10 H12 Cl N O3 S	262.022	5.818	261.015	Invalid mass	No results	No results
Com_1064_neg	LPC 17:1	C25 H50 N O7 P	553.337	9.403	552.33	No results	Invalid mass	No results	Lipids and lipid-like molecules	Glycerophospholipids	Glycerophosphocholines	Phosphocholines
Com_1076_neg	2-Methylglutaric acid	C6 H10 O4	146.058	5.274	145.05	No results	Full match	Full match	Lipids and lipid-like molecules	Fatty Acyls	Fatty acids and conjugates	Methyl-branched fatty acids
Com_1087_neg	LPC 20:1	C28 H56 N O7 P	595.385	10.707	594.378	No results	Invalid mass	No results	Lipids and lipid-like molecules	Glycerophospholipids	Glycerophosphocholines	Phosphocholines
Com_1089_neg	7-Ketolithocholic acid	C24 H38 O4	390.277	9.413	389.27	No results	No results	Full match	Lipids and lipid-like molecules	Steroids and steroid derivatives	Bile acids, alcohols and derivatives	Bile acids, alcohols and derivatives
Com_1094_neg	cis-2-Decenoic acid	C10 H18 O2	170.131	6.155	169.123	Full match	No results	No results	Lipids and lipid-like molecules	Fatty Acyls	Fatty acids and conjugates	Medium-chain fatty acids
Com_1102_neg	Loxoprofen	C15 H18 O3	200.12	6.249	245.118	No results	Invalid mass	No results	Phenylpropanoids and polyketides	Phenylpropanoic acids	Not available	Phenylpropanoic acids
Com_1109_neg	(+/-)9,10-dihydroxy-12Z-octadecenoic acid	C18 H34 O4	314.246	7.471	313.239	Full match	No results	Full match	Lipids and lipid-like molecules	Fatty Acyls	Fatty acids and conjugates	Long-chain fatty acids
Com_1116_neg	L-Malate	C4 H6 O5	134.021	1.684	133.014	No results	No results	Full match	Organic acids and derivatives	Hydroxy acids and derivatives	Beta hydroxy acids and derivatives	Beta hydroxy acids and derivatives
Com_1126_neg	Butylparaben	C11 H14 O3	194.094	5.976	193.087	Full match	No results	No results	Benzenoids	Benzene and substituted derivatives	Benzoic acids and derivatives	p-Hydroxybenzoic acid alkyl esters
Com_1127_neg	L-(-)-Glyceric acid	C3 H6 O4	106.026	1.468	105.019	No results	No results	Full match	Organic acids and derivatives	Hydroxy acids and derivatives	Beta hydroxy acids and derivatives	Beta hydroxy acids and derivatives
Com_1148_neg	Biopterin	C9 H11 N5 O3	237.086	6.751	236.078	No results	No results	Full match	Organoheterocyclic compounds	Pteridines and derivatives	Pterins and derivatives	Biopterins and derivatives
Com_1159_neg	12-Hydroxydodecanoic acid	C12 H24 O3	216.172	7.548	215.165	Full match	No results	No results	Organic acids and derivatives	Hydroxy acids and derivatives	Medium-chain hydroxy acids and derivatives	Medium-chain hydroxy acids and derivatives
Com_1161_neg	Ornithine	C5 H12 N2 O2	132.09	1.422	131.082	Full match	No results	Full match	Organic acids and derivatives	Carboxylic acids and derivatives	Amino acids, peptides, and analogues	Alpha amino acids
Com_1173_neg	2'-Deoxyinosine 5'-monophosphate	C10 H13 N4 O7 P	332.057	5.81	331.05	Invalid mass	No results	No results	Nucleosides, nucleotides, and analogues	Purine nucleotides	Purine deoxyribonucleotides	Purine 2'-deoxyribonucleoside monophosphates
Com_1216_neg	4-Hydroxy-3-methylbenzoic acid	C8 H8 O3	152.047	5.837	151.04	No results	No results	Full match	Benzenoids	Benzene and substituted derivatives	Benzoic acids and derivatives	Hydroxybenzoic acid derivatives
Com_1268_neg	Prostaglandin H1	C20 H34 O5	336.23	8.284	335.223	Invalid mass	No results	No match	Lipids and lipid-like molecules	Fatty Acyls	Eicosanoids	Prostaglandins and related compounds
Com_1346_neg	Decanoic acid	C10 H20 O2	172.146	6.352	171.139	Full match	No results	Full match	Lipids and lipid-like molecules	Fatty Acyls	Fatty acids and conjugates	Medium-chain fatty acids
Com_1363_neg	alpha-Ketoglutaric acid	C5 H6 O5	146.021	1.484	145.014	No results	No results	Full match	Organic acids and derivatives	Keto acids and derivatives	Gamma-keto acids and derivatives	Gamma-keto acids and derivatives
Com_1367_neg	Citrulline	C6 H13 N3 O3	175.095	1.419	174.088	No results	Full match	Full match	Organic acids and derivatives	Carboxylic acids and derivatives	Amino acids, peptides, and analogues	L-alpha-amino acids
Com_1369_neg	Glucuronic acid-3,6-lactone	C6 H8 O6	176.032	5.777	175.025	Full match	No results	Full match	Organoheterocyclic compounds	Lactones	Gamma butyrolactones	Gamma butyrolactones
Com_1371_neg	N1-[4-(2-thienylthio)phenyl]-4-chlorobenzamide	C17 H12 Cl N O S2	345.002	11.647	343.995	Invalid mass	No results	No results
Com_1423_neg	ethyl 4-chloro-3-[(3,5-dichloro-2-hydroxybenzylidene)amino]benzoate	C16 H12 Cl3 N O3	370.99	1.658	369.982	Full match	No results	No results
Com_1426_neg	Perillic acid	C10 H14 O2	166.099	5.859	165.092	Full match	No results	Full match	Lipids and lipid-like molecules	Prenol lipids	Monoterpenoids	Menthane monoterpenoids
Com_1458_neg	Octanedioic acid	C8 H14 O4	174.089	5.709	173.082	No results	No results	Full match	Lipids and lipid-like molecules	Fatty Acyls	Fatty acids and conjugates	Medium-chain fatty acids
Com_1471_neg	ST 24:1;O2;G	C26 H43 N O4	433.319	8.116	432.311	No results	Full match	Full match
Com_1476_neg	10-Undecenoic acid	C11 H20 O2	184.146	6.685	183.139	No results	No results	Full match	Lipids and lipid-like molecules	Fatty Acyls	Fatty acids and conjugates	Medium-chain fatty acids
Com_1505_neg	FAHFA 18:2/8:0	C26 H46 O4	422.34	10.82	421.332	No results	Full match	No results
Com_1515_neg	3-(4-chlorophenyl)-4-oxo-3,4-dihydrophthalazine-1-carboxylic acid	C15 H9 Cl N2 O3	300.027	7.082	299.02	Invalid mass	No results	No results
Com_1532_neg	Sebacic acid	C10 H18 O4	202.12	5.658	201.113	No results	No results	Full match	Lipids and lipid-like molecules	Fatty Acyls	Fatty acids and conjugates	Medium-chain fatty acids
Com_1556_neg	L-Ascorbate	C6 H8 O6	176.032	5.96	175.025	No results	No results	Full match	Organoheterocyclic compounds	Dihydrofurans	Furanones	Butenolides
Com_1559_neg	2-{2-[2,5-di(methoxycarbonyl)anilino]-2-oxoethoxy}acetic acid	C14 H15 N O8	325.08	5.212	324.073	Full match	No results	No results
Com_1582_neg	3-methyl-4-[2-(2-methylphenyl)hydrazono]-4,5-dihydro-1H-pyrazol-5-one	C11 H12 N4 O	216.1	5.561	215.092	Invalid mass	No results	No results
Com_1606_neg	LPC 15:0	C23 H48 N O7 P	527.322	8.932	526.315	No results	Invalid mass	No results	Lipids and lipid-like molecules	Glycerophospholipids	Glycerophosphocholines	Phosphocholines
Com_1611_neg	Methyl EudesMate	C11 H14 O5	226.084	5.826	225.077	No results	No results	Full match	Benzenoids	Benzene and substituted derivatives	Benzoic acids and derivatives	Gallic acid and derivatives
Com_1612_neg	Cyclohexaneacetic acid	C8 H14 O2	142.099	5.694	141.092	No results	No results	Full match	Organic acids and derivatives	Carboxylic acids and derivatives	Carboxylic acids	Carboxylic acids
Com_1628_neg	LPA 20:4	C23 H39 O7 P	458.243	10.608	457.236	No results	Full match	No results	Lipids and lipid-like molecules	Glycerophospholipids	Glycerophosphates	1,2-diacylglycerol-3-phosphates
Com_1631_neg	Ethylmalonate	C5 H8 O4	132.042	1.387	113.024	No results	No results	Full match	Lipids and lipid-like molecules	Fatty Acyls	Fatty acids and conjugates	Branched fatty acids
Com_1652_neg	LPC 22:4	C30 H54 N O7 P	617.369	9.917	616.362	No results	Invalid mass	No results	Lipids and lipid-like molecules	Glycerophospholipids	Glycerophosphocholines	Phosphocholines
Com_1654_neg	Phellamurin	C26 H30 O11	518.179	5.736	517.172	Full match	No results	No results
Com_1660_neg	4-(2-((4-Cyanophenyl)amino)oxazol-5-yl)benzonitrile	C17 H10 N4 O	286.088	5.829	285.08	Invalid mass	No results	No results	Organoheterocyclic compounds	Azoles	Oxazoles	Phenyl-1,3-oxazoles
Com_1662_neg	DL-α-Methoxyphenylacetic acid	C9 H10 O3	166.063	5.288	165.055	Full match	No results	Full match	Benzenoids	Benzene and substituted derivatives	Benzylethers	Benzylethers
Com_1678_neg	Saccharin	C7 H5 N O3 S	182.999	5.19	181.992	Full match	No results	No results	Organoheterocyclic compounds	Benzothiazoles	Not available	Benzothiazoles
Com_1684_neg	(±)12(13)-DiHOME	C18 H34 O4	296.235	9.046	295.228	Invalid mass	No results	No match
Com_1724_neg	Hydroquinone	C6 H6 O2	110.037	5.238	109.029	No results	No results	Full match	Benzenoids	Phenols	Benzenediols	Hydroquinones
Com_1739_neg	tetranor-12(R)-HETE	C16 H26 O3	266.188	6.989	265.181	Full match	No results	No results
Com_1763_neg	Corchorifatty acid F	C18 H32 O5	328.225	6.822	327.218	Full match	No results	No results	Lipids and lipid-like molecules	Fatty Acyls	Lineolic acids and derivatives	Lineolic acids and derivatives
Com_1821_neg	FAHFA 18:1/20:3	C38 H66 O4	586.494	10.832	585.486	No results	Full match	No results
Com_1836_neg	Neopterin	C9 H11 N5 O4	253.081	6.679	252.073	Full match	No results	Full match	Organoheterocyclic compounds	Pteridines and derivatives	Pterins and derivatives	Biopterins and derivatives
Com_1895_neg	LPC O-18:2	C26 H52 N O6 P	551.359	10.227	550.352	No results	Invalid mass	No results
Com_1917_neg	L-Arabinitol	C5 H12 O5	152.068	1.405	187.038	No results	No results	Full match	Organic oxygen compounds	Organooxygen compounds	Carbohydrates and carbohydrate conjugates	Sugar alcohols
Com_1941_neg	D-Glucarate	C6 H10 O8	210.037	1.751	209.03	No results	No results	Full match	Organic oxygen compounds	Organooxygen compounds	Carbohydrates and carbohydrate conjugates	Glucuronic acid derivatives
Com_1949_neg	Ciliatine	C2 H8 N O3 P	125.024	5.266	124.016	Invalid mass	No results	No results	Organic acids and derivatives	Organic phosphonic acids and derivatives	Organic phosphonic acids	Organic phosphonic acids
Com_1951_neg	Lithocholic acid	C24 H40 O3	376.298	9.096	421.296	Full match	No results	Full match	Lipids and lipid-like molecules	Steroids and steroid derivatives	Bile acids, alcohols and derivatives	Monohydroxy bile acids, alcohols and derivatives
Com_1954_neg	7-Methylxanthine	C6 H6 N4 O2	166.049	4.906	165.042	Full match	No results	Full match	Organoheterocyclic compounds	Imidazopyrimidines	Purines and purine derivatives	Xanthines
Com_1955_neg	Prostaglandin F3α	C20 H32 O5	398.23	7.487	397.223	Invalid mass	No results	No results	Lipids and lipid-like molecules	Fatty Acyls	Eicosanoids	Prostaglandins and related compounds
Com_1980_neg	1a,1b-Dihomo prostaglandin E1	C22 H38 O5	382.272	8.048	381.265	Full match	No results	No results	Lipids and lipid-like molecules	Fatty Acyls	Eicosanoids	Prostaglandins and related compounds
Com_1989_neg	L-beta-Imidazolelactic acid	C6 H8 N2 O3	156.053	1.522	137.035	No results	No results	Full match	Organoheterocyclic compounds	Azoles	Imidazoles	Imidazolyl carboxylic acids and derivatives
Com_1997_neg	8-iso-15-keto Prostaglandin E2	C20 H30 O5	332.199	6.987	331.192	Invalid mass	No results	No results	Lipids and lipid-like molecules	Fatty Acyls	Eicosanoids	Prostaglandins and related compounds
Com_2001_neg	Quinic acid	C7 H12 O6	192.063	1.479	191.056	No results	No results	Full match	Organic oxygen compounds	Organooxygen compounds	Alcohols and polyols	Quinic acids and derivatives
Com_2008_neg	1-(4-methylphenyl)-3-(2-pyridylthio)pyrrolidine-2,5-dione	C16 H14 N2 O2 S	299.079	5.624	298.072	Invalid mass	No results	No results
Com_2017_neg	Xanthohumol	C21 H22 O5	354.15	9.942	353.143	Invalid mass	No results	No results	Phenylpropanoids and polyketides	Linear 1,3-diarylpropanoids	Chalcones and dihydrochalcones	3-prenylated chalcones
Com_2066_neg	D-Threose	C4 H8 O4	120.042	1.391	101.024	No results	No results	Full match	Organic oxygen compounds	Organooxygen compounds	Carbohydrates and carbohydrate conjugates	Monosaccharides
Com_2093_neg	2-Arachidonyl glycerol ether	C23 H40 O3	410.304	8.614	409.296	Invalid mass	No results	No results	Lipids and lipid-like molecules	Endocannabinoids	Not available	Endocannabinoids
Com_2094_neg	2,6-Dihydroxypurine	C5 H4 N4 O2	152.033	1.513	151.026	No results	No results	Full match	Organoheterocyclic compounds	Imidazopyrimidines	Purines and purine derivatives	Hypoxanthines
Com_2114_neg	15(R),19(R)-Hydroxy prostaglandin F1α	C20 H36 O6	354.241	6.851	353.233	Invalid mass	No results	No match	Lipids and lipid-like molecules	Fatty Acyls	Eicosanoids	Prostaglandins and related compounds
Com_2135_neg	trans-10-Heptadecenoic Acid	C17 H32 O2	268.24	10.401	267.233	Full match	No results	No results	Lipids and lipid-like molecules	Fatty Acyls	Fatty acids and conjugates	Long-chain fatty acids
Com_2144_neg	3-[4-(tert-butyl)anilino]-2-(3-thienylcarbonyl)acrylonitrile	C18 H18 N2 O S	310.119	6.201	309.111	Invalid mass	No results	No results
Com_2161_neg	gamma-Nonanolactone	C9 H16 O2	156.115	6.046	155.108	No results	No results	Full match	Organoheterocyclic compounds	Lactones	Gamma butyrolactones	Gamma butyrolactones
Com_2172_neg	trans-Petroselinic acid	C18 H34 O2	328.262	9.024	327.254	Invalid mass	No results	No results	Lipids and lipid-like molecules	Fatty Acyls	Fatty acids and conjugates	Long-chain fatty acids
Com_2176_neg	(+/-)8(9)-DiHETE	C20 H32 O4	336.23	6.982	335.223	Full match	No results	Full match	Lipids and lipid-like molecules	Fatty Acyls	Eicosanoids	Hydroxyeicosatetraenoic acids
Com_2183_neg	2-{1-[2-(4-benzhydrylpiperazino)-2-oxoethyl]cyclopentyl}acetic acid	C26 H32 N2 O3	420.236	7.059	419.229	Invalid mass	No results	No results
Com_2196_neg	4-Hydroxy-2-Oxoglutaric Acid	C5 H6 O6	162.016	1.444	161.009	No results	No results	Full match	Organic acids and derivatives	Keto acids and derivatives	Gamma-keto acids and derivatives	Gamma-keto acids and derivatives
Com_2215_neg	N-(2-morpholinophenyl)-2,1,3-benzoxadiazole-4-sulfonamide	C16 H16 N4 O4 S	360.088	6.02	359.081	Full match	No results	No results
Com_2223_neg	9-Methyluric acid	C6 H6 N4 O3	182.044	4.739	181.037	Full match	No results	Full match	Organoheterocyclic compounds	Imidazopyrimidines	Purines and purine derivatives	Xanthines
Com_2229_neg	Luteolin	C15 H10 O6	286.051	5.925	285.044	Invalid mass	No results	No results	Phenylpropanoids and polyketides	Flavonoids	Flavones	Flavones
Com_2232_neg	geranyl pp	C10 H20 O7 P2	314.069	5.262	313.061	No results	No results	Full match	Lipids and lipid-like molecules	Prenol lipids	Isoprenoid phosphates	Isoprenoid phosphates
Com_2286_neg	FAHFA 18:2/20:4	C38 H62 O4	582.463	10.245	581.456	No results	Full match	No results
Com_2331_neg	3,14-dihydro-15-keto-tetranor Prostaglandin E2	C16 H26 O5	298.178	6.772	297.171	Full match	No results	No results	Organic oxygen compounds	Organooxygen compounds	Alcohols and polyols	Cyclopentanols
Com_2347_neg	4-Chlorophenol	C6 H5 Cl O	128.003	6.154	126.995	Full match	No results	No results	Benzenoids	Phenols	Halophenols	P-chlorophenols
Com_2349_neg	Methyltestosterone	C20 H30 O2	302.225	10.21	301.217	No results	No results	Full match	Lipids and lipid-like molecules	Steroids and steroid derivatives	Androstane steroids	Androgens and derivatives
Com_2355_neg	Asaraldehyde	C10 H12 O4	196.074	5.973	195.066	No results	No results	Full match	Benzenoids	Benzene and substituted derivatives	Benzoyl derivatives	Benzoyl derivatives
Com_2382_neg	2-Hydroxy-1-(4-methoxyphenyl)propyl hexopyranoside	C16 H24 O8	390.155	6.747	389.148	Invalid mass	No results	No results
Com_2389_neg	Ethyl chrysanthemumate	C12 H20 O2	196.146	6.547	195.139	No results	No results	Full match	Lipids and lipid-like molecules	Prenol lipids	Monoterpenoids	Monocyclic monoterpenoids
Com_2460_neg	Tauroursodeoxycholic acid	C26 H45 N O6 S	499.298	6.669	498.29	Full match	No results	Full match	Lipids and lipid-like molecules	Steroids and steroid derivatives	Bile acids, alcohols and derivatives	Taurinated bile acids and derivatives
Com_2499_neg	1-methyl-N-(4-piperidinophenyl)-1H-imidazole-4-sulfonamide	C15 H20 N4 O2 S	320.13	6.182	319.122	Full match	No results	No results
Com_2514_neg	3-Hydroxysebacic acid	C10 H18 O5	218.115	5.663	217.108	No results	Full match	No results	Organic acids and derivatives	Hydroxy acids and derivatives	Medium-chain hydroxy acids and derivatives	Medium-chain hydroxy acids and derivatives
Com_2535_neg	S-Lactoylglutathione	C13 H21 N3 O8 S	379.109	6.32	378.102	Invalid mass	No results	No results	Organic acids and derivatives	Carboxylic acids and derivatives	Amino acids, peptides, and analogues	Oligopeptides
Com_2557_neg	N-Acetyl-DL-phenylalanine	C11 H13 N O3	207.089	5.645	206.082	No results	No results	Full match	Organic acids and derivatives	Carboxylic acids and derivatives	Amino acids, peptides, and analogues	Phenylalanine and derivatives
Com_2597_neg	Dimetghyl 4-Hydroxyisophthalate	C10 H10 O5	210.053	5.595	209.045	No results	No results	Full match
Com_2600_neg	Lysops 22:6	C28 H44 N O9 P	569.273	9.114	568.266	No results	No results	Full match	Lipids and lipid-like molecules	Glycerophospholipids	Glycerophosphoethanolamines	2-acyl-sn-glycero-3-phosphoethanolamines
Com_2626_neg	D-Phenylalanine	C9 H11 N O2	165.079	5.514	164.071	No results	No results	Full match	Organic acids and derivatives	Carboxylic acids and derivatives	Amino acids, peptides, and analogues	Phenylalanine and derivatives
Com_2633_neg	2-Furoylglycine	C7 H7 N O4	169.037	5.065	168.03	Full match	No results	No results	Organic acids and derivatives	Carboxylic acids and derivatives	Amino acids, peptides, and analogues	N-acyl-alpha amino acids
Com_2658_neg	Lauric acid	C12 H24 O2	200.178	6.75	199.17	Full match	No results	Full match	Lipids and lipid-like molecules	Fatty Acyls	Fatty acids and conjugates	Medium-chain fatty acids
Com_2669_neg	Docosanoic acid	C22 H44 O2	386.34	9.938	385.332	Invalid mass	No results	No results	Lipids and lipid-like molecules	Fatty Acyls	Fatty acids and conjugates	Very long-chain fatty acids
Com_2698_neg	4-[4-(trifluoromethyl)phenyl]-1,2,3-thiadiazol-5-amine	C9 H6 F3 N3 S	245.024	6.024	279.994	Full match	No results	No results
Com_2701_neg	Kynurenic acid O-hexside	C16 H17 N O8	351.095	5.466	350.088	No results	No results	Full match	Organoheterocyclic compounds	Quinolines and derivatives	Quinoline carboxylic acids	Quinoline carboxylic acids
Com_2709_neg	FAHFA 18:0/3:0	C21 H40 O4	356.293	11.663	355.285	No results	Full match	Full match
Com_2739_neg	Glyphosate	C3 H8 N O5 P	169.013	5.25	168.006	Full match	No results	Full match	Organic acids and derivatives	Carboxylic acids and derivatives	Amino acids, peptides, and analogues	Alpha amino acids and derivatives
Com_2780_neg	1-Naphthol	C10 H8 O	144.057	6.96	143.05	Full match	No results	Full match	Benzenoids	Naphthalenes	Naphthols and derivatives	Naphthols and derivatives
Com_2781_neg	FAHFA 2:0/18:1	C20 H36 O4	340.261	8.5	339.254	No results	Full match	No results
Com_2791_neg	Undecanedioic acid	C11 H20 O4	216.136	7.015	215.129	No results	No results	Full match	Lipids and lipid-like molecules	Fatty Acyls	Fatty acids and conjugates	Medium-chain fatty acids
Com_2806_neg	Acetylcarnitine	C9 H17 N O4	203.116	5.764	202.108	No results	No results	Full match	Lipids and lipid-like molecules	Fatty Acyls	Fatty acid esters	Acyl carnitines
Com_2861_neg	Lauric acid ethyl ester	C14 H28 O2	228.209	9.709	227.202	Full match	No results	Full match	Lipids and lipid-like molecules	Fatty Acyls	Fatty acid esters	Fatty acid esters
Com_2873_neg	LPC 19:1	C27 H54 N O7 P	581.369	10.301	580.362	No results	Invalid mass	No results	Lipids and lipid-like molecules	Glycerophospholipids	Glycerophosphocholines	Phosphocholines
Com_2916_neg	LPE O-18:0	C23 H50 N O6 P	467.338	10.91	466.331	No results	Full match	No results
Com_2937_neg	23-Norcholic acid	C23 H38 O5	394.272	6.898	393.265	No results	No results	Full match
Com_2956_neg	Propylparaben	C10 H12 O3	180.078	6.919	179.071	Full match	No results	Full match	Benzenoids	Benzene and substituted derivatives	Benzoic acids and derivatives	p-Hydroxybenzoic acid alkyl esters
Com_2965_neg	3-Indoleacrylic acid	C11 H9 N O2	187.063	5.894	186.056	No results	No results	Full match	Organic acids and derivatives	Carboxylic acids and derivatives	Amino acids, peptides, and analogues	N-acyl-alpha amino acids
Com_2995_neg	2-Methylbutyric acid	C5 H10 O2	102.068	5.591	101.061	No results	Full match	No results	Lipids and lipid-like molecules	Fatty Acyls	Fatty acids and conjugates	Methyl-branched fatty acids
Com_3038_neg	FAHFA 16:0/18:2	C34 H62 O4	534.462	10.617	533.455	No results	Full match	No results
Com_3162_neg	Suberic acid	C8 H14 O4	174.089	5.05	173.082	Full match	No results	Full match	Lipids and lipid-like molecules	Fatty Acyls	Fatty acids and conjugates	Medium-chain fatty acids
Com_3196_neg	13,14-dihydro Prostaglandin F1α	C20 H38 O5	358.272	8.268	357.265	Full match	No results	No results	Lipids and lipid-like molecules	Fatty Acyls	Eicosanoids	Prostaglandins and related compounds
Com_3204_neg	Epinephrine	C9 H13 N O3	183.09	5.673	182.082	Full match	No results	Full match	Benzenoids	Phenols	Benzenediols	Catechols
Com_3212_neg	(+/-)-Cannabichromeorcin	C17 H22 O2	258.162	7.996	257.155	Full match	No results	No results	Organoheterocyclic compounds	Benzopyrans	1-benzopyrans	1-benzopyrans
Com_3233_neg	6-anilino-1,3-dimethyl-1,2,3,4-tetrahydropyrimidine-2,4-dione	C12 H13 N3 O2	231.101	5.427	230.093	Full match	No results	No results
Com_3248_neg	Lignoceric acid	C24 H48 O2	414.371	10.661	413.364	Invalid mass	No results	No results	Lipids and lipid-like molecules	Fatty Acyls	Fatty acids and conjugates	Very long-chain fatty acids
Com_3271_neg	2,5-Dimethylphenol	C8 H10 O	122.073	5.975	121.066	Full match	No results	No results	Benzenoids	Benzene and substituted derivatives	Xylenes	p-Xylenols
Com_3279_neg	Calcitriol	C27 H44 O3	416.329	9.886	415.322	Full match	No results	No results	Lipids and lipid-like molecules	Steroids and steroid derivatives	Vitamin D and derivatives	Vitamin D and derivatives
Com_3307_neg	11-keto Testosterone (CRM)	C19 H26 O3	348.194	6.506	347.187	Invalid mass	No results	No results
Com_3313_neg	16-Hydroxyhexadecanoic acid	C16 H32 O3	272.235	10.067	271.228	Full match	No results	No results	Lipids and lipid-like molecules	Fatty Acyls	Fatty acids and conjugates	Long-chain fatty acids
Com_3319_neg	L-Thyroxine	C15 H11 I4 N O4	776.688	6.339	775.68	No results	Full match	Full match	Organic acids and derivatives	Carboxylic acids and derivatives	Amino acids, peptides, and analogues	Phenylalanine and derivatives
Com_3349_neg	LPC 16:2	C24 H46 N O7 P	537.307	8.406	536.299	No results	Invalid mass	No results	Lipids and lipid-like molecules	Glycerophospholipids	Glycerophosphocholines	Phosphocholines
Com_3357_neg	Delta-Tridecalactone	C13 H24 O2	212.178	7.192	211.17	No results	No results	Full match	Organoheterocyclic compounds	Lactones	Delta valerolactones	Delta valerolactones
Com_3451_neg	Ursolic acid	C30 H48 O3	456.36	10.636	455.353	Full match	No results	No results	Lipids and lipid-like molecules	Prenol lipids	Triterpenoids	Triterpenoids
Com_3466_neg	Prostaglandin H2	C20 H32 O5	334.215	7.693	333.207	Invalid mass	No results	No match	Lipids and lipid-like molecules	Fatty Acyls	Eicosanoids	Prostaglandins and related compounds
Com_3533_neg	2-[2-(3,4-dichlorophenyl)acetyl]-N-propylhydrazine-1-carbothioamide	C12 H15 Cl2 N3 O S	355.004	6.129	353.997	Invalid mass	No results	No results
Com_3601_neg	o-Cresol	C7 H8 O	108.057	5.216	107.05	No results	No results	Full match	Benzenoids	Phenols	Cresols	Ortho cresols
Com_3645_neg	Glycyl-L-leucine	C8 H16 N2 O3	188.116	5.236	187.109	No results	No results	Full match	Organic acids and derivatives	Carboxylic acids and derivatives	Amino acids, peptides, and analogues	Peptides
Com_3659_neg	N-(2-methyl-5-nitrophenyl)-N-(methylsulfonyl)methanesulfonamide	C9 H12 N2 O6 S2	308.014	5.158	307.006	Full match	No results	No results
Com_3712_neg	Vanillyl alcohol	C8 H10 O3	154.063	7.743	153.056	Full match	No results	No results	Benzenoids	Phenols	Methoxyphenols	Methoxyphenols
Com_3717_neg	3-(2-Hydroxyethyl)indole	C10 H11 N O	161.084	5.765	160.077	Full match	No results	No results	Organoheterocyclic compounds	Indoles and derivatives	Indoles	3-alkylindoles
Com_3858_neg	H-Trp-NH2	C11 H13 N3 O	203.106	5.53	202.098	No results	No results	Full match
Com_3876_neg	S-Adenosyl-L-methionine	C15 H22 N6 O5 S	398.137	6.269	397.129	No results	No results	Full match	Nucleosides, nucleotides, and analogues	5'-deoxyribonucleosides	5'-deoxy-5'-thionucleosides	5'-deoxy-5'-thionucleosides
Com_3882_neg	Dihydroroseoside	C19 H32 O8	388.21	5.687	387.203	Full match	No results	No results	Lipids and lipid-like molecules	Fatty Acyls	Fatty acyl glycosides	Fatty acyl glycosides of mono- and disaccharides
Com_1594_neg	4-[2-(2-oxo-1-imidazolidinyl)ethyl]-1lambda~6~,4-thiazinane-1,1-dione	C9 H17 N3 O3 S	248.101	1.446	247.093	Invalid mass	No results	No results
Com_40_neg	Palmitic acid	C16 H32 O2	256.24	10.611	255.233	Full match	No results	No results	Lipids and lipid-like molecules	Fatty Acyls	Fatty acids and conjugates	Long-chain fatty acids
Com_152_neg	Stearic acid	C18 H36 O2	284.272	11.504	283.264	Full match	No results	Full match	Lipids and lipid-like molecules	Fatty Acyls	Fatty acids and conjugates	Long-chain fatty acids
Com_18_neg	Citric acid	C6 H8 O7	192.027	2.287	191.02	No results	Full match	Full match	Organic acids and derivatives	Carboxylic acids and derivatives	Tricarboxylic acids and derivatives	Tricarboxylic acids and derivatives
Com_1370_neg	4-Hydroxybenzoic acid	C7 H6 O3	138.031	6.04	137.024	No results	No results	Full match	Benzenoids	Benzene and substituted derivatives	Benzoic acids and derivatives	Hydroxybenzoic acid derivatives
Com_380_neg	o-Veratraldehyde	C9 H10 O3	166.063	5.735	165.056	No results	No results	Full match	Benzenoids	Benzene and substituted derivatives	Methoxybenzenes	Dimethoxybenzenes
Com_81_neg	LPC 16:1	C24 H48 N O7 P	539.322	8.949	538.315	No results	Invalid mass	No results	Lipids and lipid-like molecules	Glycerophospholipids	Glycerophosphocholines	Phosphocholines
Com_33_neg	Dl-3,4-Dihydroxymandelic Acid	C8 H8 O5	184.037	5.66	183.03	No results	No results	Full match
Com_76_neg	LPE 18:2	C23 H44 N O7 P	477.286	9.185	476.278	No results	Full match	Full match	Lipids and lipid-like molecules	Glycerophospholipids	Glycerophosphoethanolamines	1-acyl-sn-glycero-3-phosphoethanolamines
Com_192_neg	LPE 22:6	C27 H44 N O7 P	525.286	9.062	524.278	No results	Full match	No results	Lipids and lipid-like molecules	Glycerophospholipids	Glycerophosphoethanolamines	1-acyl-sn-glycero-3-phosphoethanolamines
Com_1138_neg	Deoxycholic acid	C24 H40 O4	392.293	7.081	391.286	Full match	No results	Full match	Lipids and lipid-like molecules	Steroids and steroid derivatives	Bile acids, alcohols and derivatives	Dihydroxy bile acids, alcohols and derivatives
Com_1524_neg	dUDP	C9 H14 N2 O11 P2	388.005	1.442	386.998	No results	No results	Full match	Nucleosides, nucleotides, and analogues	Pyrimidine nucleotides	Pyrimidine deoxyribonucleotides	Pyrimidine 2'-deoxyribonucleoside diphosphates
Com_2052_neg	3-Methylindole	C9 H9 N	131.073	5.951	130.066	No results	No results	Full match	Organoheterocyclic compounds	Indoles and derivatives	Indoles	3-methylindoles
Com_19_neg	LPC 18:1	C26 H52 N O7 P	567.354	9.843	566.347	No results	Invalid mass	No results	Lipids and lipid-like molecules	Glycerophospholipids	Glycerophosphocholines	Phosphocholines
Com_384_neg	Eicosapentaenoic acid	C20 H30 O2	302.224	9.638	301.217	Full match	No results	Full match	Lipids and lipid-like molecules	Fatty Acyls	Fatty acids and conjugates	Long-chain fatty acids
Com_1406_neg	Tetradecanedioic acid	C14 H26 O4	258.183	7.287	257.176	Full match	No results	Full match	Lipids and lipid-like molecules	Fatty Acyls	Fatty acids and conjugates	Long-chain fatty acids
Com_1153_neg	Miquelianin	C21 H18 O13	478.075	5.562	477.068	Full match	No results	No results
Com_231_neg	LPC 22:6	C30 H50 N O7 P	613.338	9.115	612.331	No results	Invalid mass	No results	Lipids and lipid-like molecules	Glycerophospholipids	Glycerophosphocholines	Phosphocholines
Com_480_neg	all-cis-4,7,10,13,16-Docosapentaenoic acid	C22 H34 O2	330.256	10.358	329.249	Full match	No results	Full match	Lipids and lipid-like molecules	Fatty Acyls	Fatty acids and conjugates	Very long-chain fatty acids
Com_794_neg	LPC 20:2	C28 H54 N O7 P	593.369	10.129	592.362	No results	Invalid mass	No results	Lipids and lipid-like molecules	Glycerophospholipids	Glycerophosphocholines	Phosphocholines
Com_147_neg	LPE 20:4	C25 H44 N O7 P	501.286	9.12	500.278	No results	Full match	No results	Lipids and lipid-like molecules	Glycerophospholipids	Glycerophosphoethanolamines	1-acyl-sn-glycero-3-phosphoethanolamines
Com_2605_neg	Phenylpyruvic acid	C9 H8 O3	164.047	5.603	163.04	No results	No results	Full match	Benzenoids	Benzene and substituted derivatives	Phenylpyruvic acid derivatives	Phenylpyruvic acid derivatives
Com_1602_neg	3-Oxo-7alpha,12alpha-hydroxy-5beta-cholanoic acid	C24 H38 O5	406.272	7.969	405.265	No results	No results	Full match	Lipids and lipid-like molecules	Steroids and steroid derivatives	Bile acids, alcohols and derivatives	Dihydroxy bile acids, alcohols and derivatives
Com_48_neg	LPC 20:4	C28 H50 N O7 P	589.338	9.175	588.331	No results	Invalid mass	No results	Lipids and lipid-like molecules	Glycerophospholipids	Glycerophosphocholines	Phosphocholines
Com_36_neg	Arachidonic acid	C20 H32 O2	304.24	10.129	303.233	Full match	No results	Full match	Lipids and lipid-like molecules	Fatty Acyls	Fatty acids and conjugates	Long-chain fatty acids
Com_144_neg	LPC 14:0	C22 H46 N O7 P	513.307	8.688	512.299	No results	Invalid mass	No results	Lipids and lipid-like molecules	Glycerophospholipids	Glycerophosphocholines	Phosphocholines
Com_765_neg	LPE 22:5	C27 H46 N O7 P	527.301	9.549	526.294	No results	Full match	No results	Lipids and lipid-like molecules	Glycerophospholipids	Glycerophosphoethanolamines	1-acyl-sn-glycero-3-phosphoethanolamines
Com_917_neg	LPE 20:3	C25 H46 N O7 P	503.301	9.513	502.294	No results	Full match	No results	Lipids and lipid-like molecules	Glycerophospholipids	Glycerophosphoethanolamines	1-acyl-sn-glycero-3-phosphoethanolamines
Com_1466_neg	Cholic acid	C24 H40 O5	408.288	8.255	407.281	Full match	No results	Full match	Lipids and lipid-like molecules	Steroids and steroid derivatives	Bile acids, alcohols and derivatives	Trihydroxy bile acids, alcohols and derivatives
Com_1160_neg	23-Nordeoxycholic acid	C23 H38 O4	378.277	9.499	377.27	No results	No results	Full match
Com_1658_neg	N-Acetylvaline	C7 H13 N O3	159.089	5.397	158.082	No results	No results	Full match	Organic acids and derivatives	Carboxylic acids and derivatives	Amino acids, peptides, and analogues	N-acyl-alpha amino acids
Com_1566_neg	Asp-Phe methyl ester	C14 H18 N2 O5	294.122	5.43	293.115	No results	No results	Full match
Com_62_neg	LPC 18:2	C26 H50 N O7 P	565.338	9.035	564.331	No results	Invalid mass	No results	Lipids and lipid-like molecules	Glycerophospholipids	Glycerophosphocholines	Phosphocholines
Com_1312_neg	LPE 20:5	C25 H42 N O7 P	499.27	8.634	498.263	No results	Full match	No results	Lipids and lipid-like molecules	Glycerophospholipids	Glycerophosphoethanolamines	1-acyl-sn-glycero-3-phosphoethanolamines
Com_1332_neg	3-[4-methyl-1-(2-methylpropanoyl)-3-oxocyclohexyl]butanoic acid	C15 H24 O4	268.168	7.031	267.16	Full match	No results	No results
Com_2283_neg	13,14-Dihydro-15-keto-tetranor prostaglandin F1α	C16 H28 O5	300.194	7.012	299.186	Full match	No results	No results	Lipids and lipid-like molecules	Fatty Acyls	Eicosanoids	Prostaglandins and related compounds
Com_501_neg	LPC 17:0	C25 H52 N O7 P	1110.71	9.921	554.346	No results	Invalid mass	No results	Lipids and lipid-like molecules	Glycerophospholipids	Glycerophosphocholines	Phosphocholines
Com_867_neg	(+/-)12(13)-DiHOME	C18 H34 O4	296.235	8.111	295.228	Invalid mass	No results	No match	Lipids and lipid-like molecules	Fatty Acyls	Fatty acids and conjugates	Long-chain fatty acids
Com_1904_neg	Porphobilinogen	C10 H14 N2 O4	226.095	5.048	225.088	Full match	No results	Full match	Organic nitrogen compounds	Organonitrogen compounds	Amines	Aralkylamines
Com_2033_neg	LPE 20:2	C25 H48 N O7 P	505.317	10.032	504.31	No results	Full match	No results	Lipids and lipid-like molecules	Glycerophospholipids	Glycerophosphoethanolamines	1-acyl-sn-glycero-3-phosphoethanolamines
Com_1244_neg	LPC 20:3	C28 H52 N O7 P	591.354	9.367	590.346	No results	Invalid mass	No results	Lipids and lipid-like molecules	Glycerophospholipids	Glycerophosphocholines	Phosphocholines
Com_303_neg	SM 8:1;2O/26:1	C39 H77 N2 O6 P	746.558	9.991	745.551	No results	Invalid mass	No results
