# Supplementary material for: Metabolomics for early-stage lung adenocarcinoma: diagnostic biomarker screening
Source: Front Oncol. 2025 Mar 11;15:1535525. doi: 10.3389/fonc.2025.1535525 (PMC11932905; doi:10.3389/fonc.2025.1535525)
Supplement: Supplementary file 2 [file DataSheet2.zip › Supplementary Table 3.Differential metabolites.E-LUAD vs HC.positive ion mode.xlsx]

## Sheet: Sheet1
Differential metabolites of comparison of the E-LUAD and HC in positive ion mode.
Name	FC	log2FC	Pvalue	ROC	VIP	Up.Down
trans-2-Butene-1,4-dicarboxylic Acid	2.4078	1.26771	1.09741e-10	0.991597	2.66724	up
2-[5-(2-hydroxypropyl)oxolan-2-yl]propanoic acid	1.90535	0.930055	1.12794e-06	0.952381	1.71753	up
3,5,7-trihydroxy-2-phenyl-4H-chromen-4-one	0.363697	-1.45919	1.79173e-06	0.882353	2.20931	down
2,3-Dinor-TXB2	4.3202	2.1111	2.70624e-06	0.865546	1.63163	up
N~1~-[2,6-dinitro-4-(trifluoromethyl)phenyl]ethane-1,2-diamine	0.450654	-1.14991	3.2498e-06	0.87395	2.17062	down
1H-indene-3-carboxamide	6.96368	2.79985	1.0977e-05	0.882353	1.75198	up
Nordiazepam	0.400588	-1.31981	1.26802e-05	0.859944	1.80387	down
1-(2-furyl)pentane-1,4-dione	2.36238	1.24024	2.42363e-05	0.896359	1.61215	up
N-Desmethyltramadol	0.461187	-1.11658	2.92918e-05	0.913165	2.89976	down
Kojic acid	2.03135	1.02244	3.50405e-05	0.901961	1.26311	up
(11E,15Z)-9,10,13-trihydroxyoctadeca-11,15-dienoic acid	2.67306	1.41849	3.7207e-05	0.893557	1.43274	up
2,3-Dinor-11β-prostaglandin F2α	3.89871	1.963	5.10759e-05	0.89916	1.38407	up
CAR 16:1	2.05202	1.03704	5.2953e-05	0.87395	1.53422	up
Palmitoylcarnitine	1.75688	0.813015	6.66866e-05	0.890756	1.41774	up
1-Methyladenosine	1.95172	0.964745	6.82894e-05	0.851541	1.57581	up
PC 19:2_18:3	1.94439	0.95932	6.978e-05	0.87395	1.29363	up
Sodium cholate	2.92383	1.54786	8.57204e-05	0.829132	1.34014	up
Hexanoylcarnitine	2.21215	1.14545	0.000123797	0.871148	1.42815	up
N4-Acetylcytidine	1.91365	0.93633	0.000150098	0.854342	1.09989	up
N-[3-(1-methyl-1H-pyrazol-3-yl)phenyl]-N'-phenylurea	2.61883	1.38892	0.000150212	0.862745	1.44488	up
Cystine	1.63221	0.706828	0.000161189	0.845938	1.45025	up
Oleoyl ethanolamide	1.82734	0.869747	0.000208798	0.851541	1.51731	up
13,14-dihydro-15-keto-tetranor Prostaglandin E2	2.81168	1.49143	0.000220741	0.871148	1.274	up
N2,N2-Dimethylguanosine	1.70713	0.771575	0.00023915	0.862745	1.1795	up
Biliverdin	2.04818	1.03434	0.000265731	0.817927	1.46693	up
16,16-Dimethyl prostaglandin A1	2.26574	1.17998	0.000266286	0.913165	1.3691	up
CAR 18:1	1.75155	0.808628	0.000284482	0.848739	1.4044	up
Ceftriaxone	17.8226	4.15564	0.000293176	0.840336	1.2431	up
CAR 16:3	2.24866	1.16906	0.000313732	0.845938	1.32373	up
N6,N6,N6-Trimethyl-L-lysine	1.58157	0.661361	0.000337396	0.857143	1.19794	up
KPH	1.58955	0.668614	0.000396659	0.812325	1.14316	up
CAR 10:1	2.10852	1.07623	0.000418163	0.815126	1.35682	up
CAR 20:2	1.82424	0.867295	0.000419887	0.829132	1.30673	up
15-Deoxy-Δ12,14-prostaglandin A1	2.4451	1.28989	0.00057162	0.885154	1.01014	up
CAR 18:2	1.57795	0.658055	0.000618358	0.831933	1.34291	up
5,8-dihydroxy-10-methyl-5,8,9,10-tetrahydro-2H-oxecin-2-one	3.15258	1.65654	0.000665307	0.817927	1.20681	up
Tetrahydrocorticosterone	2.23443	1.1599	0.000699034	0.809524	1.20678	up
CAR 17:0	1.82432	0.867361	0.000720279	0.831933	1.19665	up
Indole-3-acetic acid	2.24556	1.16708	0.000788602	0.80112	1.25338	up
CAR 26:1	2.06467	1.04591	0.000806728	0.798319	1.21118	up
Valeryl fentanyl-d5	2.6041	1.38078	0.00100072	0.834734	1.24174	up
CAR 12:1	2.18663	1.12871	0.00104406	0.784314	1.19066	up
CAR 10:2	1.72211	0.784179	0.00104488	0.812325	1.09748	up
Pantothenic acid	1.77992	0.831816	0.00110309	0.831933	1.16006	up
CAR 14:3	2.08118	1.0574	0.00122715	0.803922	1.27461	up
2-(3,4-dimethoxyphenyl)ethanamine	1.81886	0.863031	0.00138208	0.837535	1.15297	up
Isoquinoline	1.97167	0.979416	0.00163658	0.773109	1.18793	up
PC O-18:0	1.55224	0.634351	0.00165654	0.798319	1.21166	up
Cortisol	2.15595	1.10832	0.00170392	0.848739	1.02932	up
Decanoylcarnitine	2.2603	1.17651	0.00183776	0.77591	1.15103	up
CAR 26:2	1.74511	0.803315	0.00184727	0.80112	1.2153	up
CAR 18:3	1.6889	0.756087	0.00186343	0.806723	1.23695	up
5-(hydroxymethyl)-4-methoxy-2,5-dihydrofuran-2-one	1.73885	0.798136	0.00200536	0.77591	1.11147	up
Corticosterone	2.50104	1.32253	0.00259317	0.809524	1.0605	up
SPB 16:1;2O	1.7098	0.773829	0.00271505	0.829132	1.21487	up
Epitestosterone glucuronide	3.76743	1.91358	0.00275072	0.781513	1.06117	up
Pyroglutamic acid	1.84251	0.881676	0.00281008	0.781513	1.06453	up
2-Arachidonoyl glycerol	2.08635	1.06098	0.00292695	0.789916	1.1077	up
Pregnenolone	2.21498	1.14729	0.00335154	0.826331	1.27414	up
3-Acetyl-11-keto-β-boswellic acid	1.92565	0.945344	0.00340116	0.798319	1.04424	up
18-β-Glycyrrhetinic acid	4.93721	2.3037	0.00360143	0.781513	1.16882	up
Heptadecanoic Acid	1.78091	0.832612	0.00426194	0.823529	1.13135	up
Dehydroepiandrosterone (DHEA)	0.455637	-1.13404	0.00444156	0.739496	1.22909	down
6-phenyl-1,2,3,4-tetrahydro-2,5-benzodiazocin-1-one	1.56825	0.649156	0.0046927	0.890756	1.0321	up
Punicic Acid	1.59031	0.669305	0.00472664	0.871148	1.2077	up
Estrone	2.38067	1.25137	0.00502532	0.778711	1.08399	up
CAR 11:0	1.95296	0.965665	0.00508748	0.767507	1.13128	up
4-Butylresorcinol	1.7467	0.804634	0.00519482	0.747899	1.02074	up
CAR 20:1	1.70374	0.768702	0.00529389	0.784314	1.13607	up
Diosgenin	1.74943	0.806888	0.00579307	0.806723	1.09612	up
bicyclo[2.2.2]oct-2-en-1-yl 4-methylbenzene-1-sulfonate	1.83345	0.874563	0.00592887	0.773109	1.33667	up
N1-isopropyl-2-(1H-2-pyrrolylcarbonyl)-1-hydrazinecarboxamide	2.32182	1.21526	0.00596844	0.761905	1.13405	up
Sedanolide	1.68957	0.75666	0.00605692	0.764706	1.07054	up
(2S)-2-(2-hydroxypropan-2-yl)-2H,3H,7H-furo[3,2-g]chromen-7-one	1.88796	0.916828	0.0062083	0.784314	1.10414	up
CAR 20:0	1.6663	0.736645	0.00659187	0.773109	1.28424	up
2-[(3S)-1-(3,4-Difluorobenzyl)-3-pyrrolidinyl]-1,3-benzoxazole	1.89369	0.921197	0.00660509	0.770308	1.18728	up
CAR 18:0	1.57988	0.659815	0.00662934	0.753501	1.21515	up
16-Heptadecyne-1,2,4-triol	1.72538	0.786917	0.0067961	0.803922	1.07199	up
CAR 20:3	1.64417	0.717359	0.00737097	0.736695	1.10032	up
Salsolinol	1.58755	0.666798	0.00957655	0.787115	1.22158	up
Bilirubin	1.69186	0.758613	0.010602	0.733894	1.06435	up
Prostaglandin K2	1.72068	0.782981	0.0107901	0.812325	1.06869	up
Taurodeoxycholic Acid (sodium salt)	2.28865	1.1945	0.0109298	0.72549	1.0854	up
11-Deoxy prostaglandin F1α	1.58999	0.669013	0.011647	0.789916	1.08092	up
2,3-dihydroxypropyl 12-methyltridecanoate	1.57058	0.651299	0.0139323	0.829132	1.07823	up
3,5-di(methylthio)-4-(2H-1,2,3,4-tetraazol-5-yl)isothiazole	0.427008	-1.22767	0.0182718	0.773109	1.03664	down
Progesterone	1.56397	0.645211	0.0191688	0.871148	1.16952	up
UDP-galactose	0.372363	-1.42522	0.0201337	0.759104	1.02213	down
FRH	0.201116	-2.3139	0.0244564	0.582633	1.18075	down
PC 19:2_19:2	1.62934	0.704291	0.0359719	0.859944	1.09337	up
