# Supplementary material for: Metabolomics for early-stage lung adenocarcinoma: diagnostic biomarker screening
Source: Front Oncol. 2025 Mar 11;15:1535525. doi: 10.3389/fonc.2025.1535525 (PMC11932905; doi:10.3389/fonc.2025.1535525)
Supplement: Supplementary file 2 [file DataSheet2.zip › Supplementary Table 4.Differential metabolites.E-LUAD vs HC.negative ion mode.xlsx]

## Sheet: Sheet1
Differential metabolites of comparison of the E-LUAD and HC in negative ion mode.
Name	FC	log2FC	Pvalue	ROC	VIP	Up.Down
12-Epileukotriene B4	2.9824	1.57647	5.76843e-09	0.977591	2.9338	up
(±)11(12)-EET	2.27696	1.18711	2.438e-05	0.87395	2.39702	up
LPA 20:4	1.91354	0.936248	0.000177177	0.854342	1.97291	up
LPE O-18:0	2.0626	1.04446	0.000218061	0.817927	1.9548	up
Cholic acid	1.5036	0.588419	0.000604462	0.809524	1.7401	up
alpha-Ketoglutaric acid	0.602395	-0.731218	0.000833822	0.815126	1.8204	down
2-Arachidonyl glycerol ether	1.5707	0.651409	0.0016362	0.823529	1.83811	up
Decanoic acid	2.28082	1.18955	0.00214911	0.761905	1.8101	up
LPA 18:2	1.67101	0.740718	0.00449229	0.773109	1.55068	up
3-(2-Hydroxyethyl)indole	2.65686	1.40972	0.00533876	0.781513	1.63674	up
Elaidic acid	1.66246	0.733321	0.00589907	0.747899	1.80841	up
Lithocholic acid	1.52488	0.6087	0.00814507	0.733894	1.1518	up
Adrenic acid	1.57471	0.655082	0.00868998	0.722689	1.64677	up
11-keto Testosterone (CRM)	1.54777	0.630191	0.0093566	0.767507	1.01263	up
(±)12(13)-DiHOME	1.52911	0.612691	0.0108447	0.736695	1.57406	up
2-[2-(3,4-dichlorophenyl)acetyl]-N-propylhydrazine-1-carbothioamide	1.54911	0.631444	0.0109916	0.753501	1.07995	up
cis-2-Decenoic acid	1.55852	0.640178	0.0116963	0.728291	1.42398	up
H-Trp-NH2	2.15254	1.10604	0.012702	0.661064	1.3957	up
12-Hydroxydodecanoic acid	1.85199	0.889074	0.0130805	0.72549	1.47462	up
3-Hydroxydecanoic acid	1.75066	0.807899	0.0133355	0.731092	1.55696	up
1a,1b-Dihomo prostaglandin E1	1.51645	0.600701	0.0137125	0.7507	1.10424	up
Xanthohumol	1.54383	0.626514	0.0155159	0.742297	1.50566	up
trans-10-Heptadecenoic Acid	1.51918	0.603291	0.016999	0.70028	1.51999	up
Methyltestosterone	3.57269	1.83701	0.0183389	0.803922	1.61917	up
(R)-3-Hydroxy myristic acid	1.61243	0.689236	0.0199944	0.711485	1.44423	up
Tetradecanedioic acid	1.63714	0.711177	0.0210614	0.711485	1.08074	up
Dodecanedioic acid	1.90693	0.931254	0.0217705	0.694678	1.40452	up
Porphobilinogen	1.57619	0.656442	0.0275779	0.358543	1.19298	up
Ursolic acid	2.83107	1.50135	0.0336914	0.862745	1.22069	up
11(E)-Eicosenoic Acid	1.54369	0.626387	0.0339027	0.689076	1.46986	up
3,14-dihydro-15-keto-tetranor Prostaglandin E2	1.56253	0.643886	0.0340435	0.683473	1.13432	up
