# Supplementary material for: Metabolomics for early-stage lung adenocarcinoma: diagnostic biomarker screening
Source: Front Oncol. 2025 Mar 11;15:1535525. doi: 10.3389/fonc.2025.1535525 (PMC11932905; doi:10.3389/fonc.2025.1535525)
Supplement: Supplementary file 2 [file DataSheet2.zip › Supplementary Table 5.Differential metabolites.E-LUAD vs NCC.positive ion mode.xlsx]

## Sheet: Sheet1
Differential metabolites of comparison of the E-LUAD and NCC in positive ion mode.
Name	FC	log2FC	Pvalue	ROC	VIP	Up.Down
trans-2-Butene-1,4-dicarboxylic Acid	2.0779	1.05512	7.21615e-08	0.960784	2.81308	up
Progesterone	7.79071	2.96175	2.77286e-05	0.938375	1.80735	up
KPH	1.6441	0.717297	6.65899e-05	0.837535	1.63526	up
N-Desmethyltramadol	0.5938	-0.75195	0.00165307	0.820728	1.92047	down
PC O-38:5	1.68165	0.749877	0.00168961	0.829132	1.96448	up
Pregnenolone	2.62623	1.39299	0.00189251	0.831933	1.39378	up
Nordiazepam	0.447328	-1.1606	0.00263884	0.803922	1.66681	down
Corticosterone	2.3717	1.24592	0.0037237	0.759104	1.73474	up
4-(2,3-dihydrobenzo[b]furan-5-yl)pyrimidine-2-thiol	0.54058	-0.887421	0.00417648	0.845938	1.15567	down
16(R)-HETE	2.45158	1.29371	0.00555074	0.764706	1.47878	up
2,3-Dinor-TXB2	2.25594	1.17373	0.00653129	0.778711	1.28711	up
N-Desmethylvenlafaxine	5.73483	2.51975	0.00772204	0.705882	1.37293	up
Taurodeoxycholic Acid (sodium salt)	1.77014	0.823865	0.00967274	0.753501	1.58153	up
PC 17:0_17:1	1.53819	0.621235	0.00979219	0.767507	1.52335	up
Tetranor-12(S)-HETE	2.2059	1.14137	0.0107806	0.798319	1.39828	up
Cortisol	1.62522	0.700633	0.0140329	0.70028	1.60928	up
TKK	2.00881	1.00634	0.0154451	0.680672	1.29753	up
PC 36:3	1.69827	0.764068	0.0167814	0.798319	1.47105	up
1-morpholino-3-(4-nitrophenoxy)propan-2-ol	0.384021	-1.38074	0.0181594	0.882353	1.2462	down
LPC O-15:0	1.62743	0.702594	0.0211371	0.722689	1.26317	up
Biliverdin	1.52658	0.610308	0.0216217	0.70028	1.29645	up
Glycoursodeoxycholic acid	1.77333	0.826461	0.0232723	0.70028	1.13212	up
Indole-3-acetic acid	1.64426	0.717438	0.0239137	0.708683	1.33187	up
Bilirubin	1.54183	0.624648	0.0315142	0.686275	1.29568	up
Omeprazole sulphone	0.00704228	-7.14974	0.0328409	0.826331	1.61688	down
Tomatidine	0.219454	-2.18801	0.0335947	0.812325	1.128	down
Inosine-5'-monophosphate (IMP)	0.264065	-1.92104	0.034276	0.845938	2.14623	down
2,3-Dinor-11β-prostaglandin F2α	1.97186	0.97956	0.0344242	0.753501	1.23141	up
DL-α-Aminocaprylic acid	1.58858	0.667739	0.0355894	0.708683	1.07354	up
13,14-dihydro-15-keto-tetranor Prostaglandin E2	1.69271	0.759336	0.0362093	0.736695	1.18248	up
Stercobilin	13.726	3.77884	0.0398603	0.521008	1.05333	up
Nobiletin	0.316881	-1.65799	0.0467014	0.845938	1.8158	down
(11E,15Z)-9,10,13-trihydroxyoctadeca-11,15-dienoic acid	1.52471	0.608534	0.048676	0.736695	1.21875	up
