# Supplementary material for: Metabolomics for early-stage lung adenocarcinoma: diagnostic biomarker screening
Source: Front Oncol. 2025 Mar 11;15:1535525. doi: 10.3389/fonc.2025.1535525 (PMC11932905; doi:10.3389/fonc.2025.1535525)
Supplement: Supplementary file 2 [file DataSheet2.zip › Supplementary Table 6.Differential metabolites.E-LUAD vs NCC.negative ion mode.xlsx]

## Sheet: Sheet1
Differential metabolites of comparison of the E-LUAD and NCC in negative ion mode.
Name	FC	log2FC	Pvalue	ROC	VIP	Up.Down
(+/-)8(9)-DiHETE	2.77818	1.47414	6.46138e-09	0.966387	2.68861	up
12-Epileukotriene B4	3.56452	1.83371	1.0994e-08	0.991597	3.26415	up
Tetradecanedioic acid	2.94363	1.5576	3.52997e-06	0.904762	2.03892	up
(±)11(12)-EET	2.27375	1.18507	2.77761e-05	0.879552	2.11827	up
3-[4-methyl-1-(2-methylpropanoyl)-3-oxocyclohexyl]butanoic acid	1.73358	0.793756	7.73166e-05	0.854342	1.67371	up
Docosahexaenoic acid	1.52239	0.606337	0.000141353	0.845938	2.08705	up
LPE O-18:0	2.22455	1.15351	0.000196558	0.831933	2.29816	up
(+/-)12(13)-DiHOME	1.72294	0.784875	0.000250346	0.817927	2.12135	up
(+/-)9(10)-EpOME	1.94555	0.960176	0.000495256	0.837535	1.50691	up
13,14-Dihydro-15-keto-tetranor prostaglandin F1α	1.71533	0.778486	0.000713282	0.826331	1.56476	up
2,3-Dinor-8-epi-prostaglandin F2α	1.58545	0.664896	0.00127705	0.795518	1.39794	up
2-[2-(3,4-dichlorophenyl)acetyl]-N-propylhydrazine-1-carbothioamide	1.8982	0.924629	0.00163639	0.89916	1.83534	up
15(R),19(R)-Hydroxy prostaglandin F1α	1.62817	0.70325	0.00168261	0.787115	1.58508	up
Dimetghyl 4-Hydroxyisophthalate	0.618397	-0.693395	0.00186474	0.792717	1.55734	down
(+/-)9,10-dihydroxy-12Z-octadecenoic acid	2.32555	1.21757	0.00192626	0.789916	1.72672	up
Glycodeoxycholic acid	2.81792	1.49463	0.00227306	0.773109	1.48432	up
Dodecanedioic acid	2.20198	1.1388	0.00292106	0.770308	1.6942	up
Corchorifatty acid F	1.5679	0.648836	0.00316847	0.820728	1.37287	up
tetranor-12(R)-HETE	2.80124	1.48607	0.00392883	0.781513	1.37606	up
1a,1b-Dihomo prostaglandin E1	1.71886	0.781454	0.0042406	0.773109	1.38714	up
Docosanoic acid	1.73644	0.796133	0.00467517	0.773109	1.23214	up
LPA 20:4	1.67033	0.740129	0.00480499	0.759104	1.61063	up
3,14-dihydro-15-keto-tetranor Prostaglandin E2	1.79015	0.840079	0.00563931	0.731092	1.24065	up
(±)9-HpODE	1.85733	0.893228	0.00622078	0.731092	1.42084	up
LPE 20:2	1.60094	0.678923	0.00916716	0.761905	1.62762	up
Xanthohumol	1.58802	0.66723	0.0100654	0.733894	1.24143	up
Methyltestosterone	3.96511	1.98736	0.0120699	0.829132	1.51456	up
Lithocholic acid	1.60223	0.680082	0.0125933	0.778711	1.76132	up
LPA 18:2	1.54418	0.626839	0.0129004	0.739496	1.51754	up
Propylparaben	1.87653	0.908066	0.0130413	0.753501	1.26082	up
N1-(3-amino-4-chlorophenyl)-2-[2,4-di(tert-pentyl)phenoxy]acetamide	3.51978	1.81548	0.0241026	0.705882	1.35792	up
ST 24:1;O2;G	2.7053	1.43579	0.0281504	0.747899	1.23118	up
8-iso-15-keto Prostaglandin E2	1.62133	0.697176	0.0352529	0.717087	1.00325	up
3-[4-(tert-butyl)anilino]-2-(3-thienylcarbonyl)acrylonitrile	2.59479	1.37562	0.0396855	0.666667	1.23911	up
