# Supplementary material for: Metabolomics for early-stage lung adenocarcinoma: diagnostic biomarker screening
Source: Front Oncol. 2025 Mar 11;15:1535525. doi: 10.3389/fonc.2025.1535525 (PMC11932905; doi:10.3389/fonc.2025.1535525)
Supplement: Supplementary file 2 [file DataSheet2.zip › Supplementary Table 7.Differential metabolites.E-LUAD vs A-LUAD.positive ion mode.xlsx]

## Sheet: Sheet1
Differential metabolites of comparison of the E-LUAD and A-LUAD in positive ion mode.
Name	FC	log2FC	Pvalue	ROC	VIP	Up.Down
Pipecolic acid	0.596152	-0.746249	7.61448e-08	0.942857	3.68053	down
PC 17:0_17:1	1.75197	0.808977	6.89016e-05	0.841905	2.68122	up
Proline-hydroxyproline	0.430094	-1.21728	7.06459e-05	0.841905	2.91279	down
2-phenyl-4H-furo[2,3-h]chromen-4-one	0.654623	-0.611263	9.38511e-05	0.817143	1.96915	down
PC 17:1_17:1	1.75188	0.808901	0.000139995	0.845714	2.5304	up
Ouabain	0.626288	-0.675101	0.000990841	0.765714	2.01855	down
PE 18:2_18:2	0.545663	-0.873918	0.0010094	0.881905	2.52778	down
LPC 18:0	0.445333	-1.16704	0.00117172	0.872381	2.24709	down
PC 34:9_36:10	0.564772	-0.824261	0.00139032	0.88381	2.50227	down
TKK	0.596839	-0.744585	0.00147818	0.773333	2.15129	down
25-hydroxycholecalciferol	2.13553	1.09459	0.00197392	0.748571	2.23386	up
Maslinic acid	0.313106	-1.67528	0.00339127	0.860952	2.4809	down
Methyl nicotinate	0.574169	-0.800453	0.0033975	0.857143	2.40915	down
LPC O-18:0	1.51624	0.600496	0.00353511	0.80381	2.13316	up
L-Glutamic acid	0.620446	-0.688623	0.00355139	0.721905	1.93922	down
PC 36:3	1.68043	0.748828	0.00538994	0.780952	2.03853	up
HET0016	0.00156603	-9.31867	0.0056384	0.792381	2.52569	down
4-Hydroxyisoleucine	0.638065	-0.648225	0.00785294	0.758095	2.17001	down
PC O-34:3	0.560939	-0.834083	0.00928099	0.881905	1.90157	down
Tomatidine	0.118179	-3.08095	0.0111218	0.779048	1.79234	down
Paracetamol	0.475078	-1.07376	0.0111828	0.857143	1.78957	down
PC O-32:0	0.445009	-1.16809	0.0139493	0.798095	1.80234	down
1-morpholino-3-(4-nitrophenoxy)propan-2-ol	0.274141	-1.86701	0.0168634	0.84381	2.00989	down
5-chloro-2-cyclopropyl-6-methylpyrimidin-4-ol	0.420822	-1.24872	0.0206903	0.702857	1.96531	down
PC 18:0_20:3	0.627755	-0.671726	0.0209087	0.714286	1.46416	down
2-(4-chlorophenyl)-N,N-dimethylethanethioamide	0.270276	-1.8875	0.0224864	0.866667	1.66068	down
Oxytetracycline	0.388185	-1.36518	0.022905	0.784762	1.08481	down
16(R)-HETE	1.66181	0.732757	0.0240662	0.718095	1.60989	up
Taurodeoxycholic Acid (sodium salt)	1.93419	0.95173	0.0241211	0.689524	1.62423	up
Glycoursodeoxycholic acid	1.63286	0.707397	0.0250678	0.672381	1.62467	up
Ginsenoside Rg3	0.25993	-1.94381	0.0285821	0.76381	1.86093	down
Betulin	0.227897	-2.13355	0.0290034	0.76381	1.85359	down
4-(2,3-dihydrobenzo[b]furan-5-yl)pyrimidine-2-thiol	0.183059	-2.44962	0.0316142	0.748571	1.93178	down
N-acetyl-L-ornithine	0.580581	-0.784432	0.0404659	0.666667	1.55615	down
Ambroxol	0.263188	-1.92583	0.0407649	0.801905	1.64835	down
Ginsenoside Rb1	0.263501	-1.92412	0.0421908	0.737143	1.8565	down
Hydrocortisone	0.287803	-1.79684	0.0445399	0.710476	1.60072	down
2,5-bis(4-hydroxy-3-methoxyphenyl)-3,4-dimethyloxolan-3-ol	0.164866	-2.60063	0.0473142	0.624762	1.60252	down
7-(2-hydroxypropan-2-yl)-1,4a-dimethyl-decahydronaphthalen-1-ol	0.474971	-1.07409	0.0477213	0.72	1.65227	down
3-(3,4,5-trimethoxyphenyl)propanoic acid	2.10462	1.07356	0.0480366	0.660952	1.39714	up
