# Supplementary material for: Metabolomics for early-stage lung adenocarcinoma: diagnostic biomarker screening
Source: Front Oncol. 2025 Mar 11;15:1535525. doi: 10.3389/fonc.2025.1535525 (PMC11932905; doi:10.3389/fonc.2025.1535525)
Supplement: Supplementary file 2 [file DataSheet2.zip › Supplementary Table 8.Differential metabolites.E-LUAD vs A-LUAD.negative ion mode.xlsx]

## Sheet: Sheet1
Differential metabolites of comparison of the E-LUAD and A-LUAD in negative ion mode.
Name	FC	log2FC	Pvalue	ROC	VIP	Up.Down
12-Epileukotriene B4	1.69019	0.757185	0.00039814	0.792381	1.69869	up
2-[2-(3,4-dichlorophenyl)acetyl]-N-propylhydrazine-1-carbothioamide	1.78867	0.838883	0.000894672	0.790476	2.22299	up
LPE O-18:0	1.77	0.823751	0.00132907	0.777143	1.90549	up
(±)9-HpODE	1.69719	0.763148	0.00694419	0.729524	1.96328	up
Lignoceric acid	1.50204	0.58692	0.00732881	0.721905	1.73481	up
Docosanoic acid	1.5056	0.590335	0.00738523	0.704762	1.85758	up
ST 24:1;O2;G	3.24392	1.69774	0.00880048	0.708571	1.66104	up
(+/-)9,10-dihydroxy-12Z-octadecenoic acid	1.81746	0.861925	0.00904091	0.739048	1.68792	up
Taurochenodeoxycholic acid	2.03879	1.02772	0.0108454	0.72	1.60721	up
tetranor-12(R)-HETE	1.80138	0.849104	0.0116331	0.710476	1.59035	up
LPE 20:2	1.50812	0.592747	0.0153791	0.678095	1.44764	up
Tauroursodeoxycholic acid	4.51475	2.17465	0.0155274	0.670476	1.39533	up
alpha-Ketoglutaric acid	0.619746	-0.690251	0.0324734	0.655238	1.5335	down
3-(2-Hydroxyethyl)indole	2.09376	1.0661	0.0376874	0.651429	1.3492	up
