# Supplementary material for: Metabolomics for early-stage lung adenocarcinoma: diagnostic biomarker screening
Source: Front Oncol. 2025 Mar 11;15:1535525. doi: 10.3389/fonc.2025.1535525 (PMC11932905; doi:10.3389/fonc.2025.1535525)
Supplement: Supplementary file 2 [file DataSheet2.zip › Supplementary Table 9.KEGG enrichment.xlsx]

## Sheet: E-LUAD vs HC.positive ion
MapID	MapTitle	Pvalue	x	y	n	N	EnrichDirect	MetaIDs	kegg_cpd_id
map00140	Steroid hormone biosynthesis	0.00159610408081972	6	11	13	81	Over	Corticosterone; Cortisol; Tetrahydrocorticosterone; Progesterone; Pregnenolone; Estrone	cpd:C02140,cpd:C00735,cpd:C05476,cpd:C00410,cpd:C01953,cpd:C00468
map04913	Ovarian steroidogenesis	0.0121190811064229	3	4	13	81	Over	Progesterone; Pregnenolone; Estrone	cpd:C00410,cpd:C01953,cpd:C00468
map04925	Aldosterone synthesis and secretion	0.0121190811064229	3	4	13	81	Over	Corticosterone; Progesterone; Pregnenolone	cpd:C02140,cpd:C00410,cpd:C01953
map04927	Cortisol synthesis and secretion	0.0121190811064229	3	4	13	81	Over	Cortisol; Progesterone; Pregnenolone	cpd:C00735,cpd:C00410,cpd:C01953
map04934	Cushing's syndrome	0.0121190811064229	3	4	13	81	Over	Cortisol; Progesterone; Pregnenolone	cpd:C00735,cpd:C00410,cpd:C01953
map04917	Prolactin signaling pathway	0.0240740740740741	2	2	13	81	Over	Progesterone; Estrone	cpd:C00410,cpd:C00468
map05215	Prostate cancer	0.118917018284107	2	4	13	81	Over	Cortisol; Progesterone	cpd:C00735,cpd:C00410
map00052	Galactose metabolism	0.160493827160494	1	1	13	81	Over	UDP-galactose	cpd:C00052
map04114	Oocyte meiosis	0.160493827160494	1	1	13	81	Over	Progesterone	cpd:C00410
map04914	Progesterone-mediated oocyte maturation	0.160493827160494	1	1	13	81	Over	Progesterone	cpd:C00410
map05020	Prion diseases	0.160493827160494	1	1	13	81	Over	Corticosterone	cpd:C02140
map05224	Breast cancer	0.160493827160494	1	1	13	81	Over	Progesterone	cpd:C00410
map00860	Porphyrin and chlorophyll metabolism	0.179944410957069	2	5	13	81	Over	Biliverdin; Bilirubin	cpd:C00500,cpd:C00486
map05200	Pathways in cancer	0.179944410957069	2	5	13	81	Over	Cortisol; Progesterone	cpd:C00735,cpd:C00410
map00410	beta-Alanine metabolism	0.296913580246914	1	2	13	81	Over	Pantothenic acid	cpd:C00864
map00520	Amino sugar and nucleotide sugar metabolism	0.296913580246914	1	2	13	81	Over	UDP-galactose	cpd:C00052
map00770	Pantothenate and CoA biosynthesis	0.296913580246914	1	2	13	81	Over	Pantothenic acid	cpd:C00864
map04960	Aldosterone-regulated sodium reabsorption	0.296913580246914	1	2	13	81	Over	Cortisol	cpd:C00735
map01100	Metabolic pathways	0.31111611181763	10	49	13	81	Over	Corticosterone; Biliverdin; Bilirubin; Cortisol; Pantothenic acid; Progesterone; Indole-3-acetic acid; Pregnenolone; Estrone; UDP-galactose	cpd:C02140,cpd:C00500,cpd:C00486,cpd:C00735,cpd:C00864,cpd:C00410,cpd:C00954,cpd:C01953,cpd:C00468,cpd:C00052
map00310	Lysine degradation	0.412611345522738	1	3	13	81	Over	N6,N6,N6-Trimethyl-L-lysine	cpd:C03793
map00480	Glutathione metabolism	0.412611345522738	1	3	13	81	Over	Pyroglutamic acid	cpd:C01879
map04923	Regulation of lipolysis in adipocytes	0.412611345522738	1	3	13	81	Over	Corticosterone	cpd:C02140
map04977	Vitamin digestion and absorption	0.510509454602282	1	4	13	81	Over	Pantothenic acid	cpd:C00864
map04080	Neuroactive ligand-receptor interaction	1	1	5	13	81	Over	Cortisol	cpd:C00735
map04976	Bile secretion	1	2	11	13	81	Over	Bilirubin; Cortisol	cpd:C00486,cpd:C00735

## Sheet: E-LUAD vs HC.negative ion
MapID	MapTitle	Pvalue	x	y	n	N	EnrichDirect	MetaIDs	kegg_cpd_id
map00650	Butanoate metabolism	0.0937499999999999	1	1	6	64	Over	alpha-Ketoglutaric acid	cpd:C00026
map00860	Porphyrin and chlorophyll metabolism	0.0937499999999999	1	1	6	64	Over	Porphobilinogen	cpd:C00931
map04976	Bile secretion	0.125061060868162	2	7	6	64	Over	Cholic acid; Lithocholic acid	cpd:C00695,cpd:C03990
map00040	Pentose and glucuronate interconversions	0.180059523809524	1	2	6	64	Over	alpha-Ketoglutaric acid	cpd:C00026
map00250	Alanine, aspartate and glutamate metabolism	0.180059523809524	1	2	6	64	Over	alpha-Ketoglutaric acid	cpd:C00026
map00340	Histidine metabolism	0.180059523809524	1	2	6	64	Over	alpha-Ketoglutaric acid	cpd:C00026
map00430	Taurine and hypotaurine metabolism	0.180059523809524	1	2	6	64	Over	alpha-Ketoglutaric acid	cpd:C00026
map04216	Ferroptosis	0.180059523809524	1	2	6	64	Over	Adrenic acid	cpd:C16527
map00020	Citrate cycle (TCA cycle)	0.259408602150538	1	3	6	64	Over	alpha-Ketoglutaric acid	cpd:C00026
map00053	Ascorbate and aldarate metabolism	0.259408602150538	1	3	6	64	Over	alpha-Ketoglutaric acid	cpd:C00026
map00220	Arginine biosynthesis	0.259408602150538	1	3	6	64	Over	alpha-Ketoglutaric acid	cpd:C00026
map00061	Fatty acid biosynthesis	0.399028291909043	1	5	6	64	Over	Decanoic acid	cpd:C01571
map00120	Primary bile acid biosynthesis	0.399028291909043	1	5	6	64	Over	Cholic acid	cpd:C00695
map00630	Glyoxylate and dicarboxylate metabolism	0.399028291909043	1	5	6	64	Over	alpha-Ketoglutaric acid	cpd:C00026
map01040	Biosynthesis of unsaturated fatty acids	0.566939517249415	1	8	6	64	Over	Adrenic acid	cpd:C16527

## Sheet: E_LUAD vs NCC.positive ion
MapID	MapTitle	Pvalue	x	y	n	N	EnrichDirect	MetaIDs	kegg_cpd_id
map04925	Aldosterone synthesis and secretion	0.00371091636914422	3	4	9	81	Over	Corticosterone; Progesterone; Pregnenolone	cpd:C02140,cpd:C00410,cpd:C01953
map04927	Cortisol synthesis and secretion	0.00371091636914422	3	4	9	81	Over	Cortisol; Progesterone; Pregnenolone	cpd:C00735,cpd:C00410,cpd:C01953
map04934	Cushing's syndrome	0.00371091636914422	3	4	9	81	Over	Cortisol; Progesterone; Pregnenolone	cpd:C00735,cpd:C00410,cpd:C01953
map00860	Porphyrin and chlorophyll metabolism	0.00873879987804039	3	5	9	81	Over	Biliverdin; Bilirubin; Stercobilin	cpd:C00500,cpd:C00486,cpd:C05793
map00140	Steroid hormone biosynthesis	0.01703298490737	4	11	9	81	Over	Corticosterone; Cortisol; Progesterone; Pregnenolone	cpd:C02140,cpd:C00735,cpd:C00410,cpd:C01953
map04913	Ovarian steroidogenesis	0.059017634967002	2	4	9	81	Over	Progesterone; Pregnenolone	cpd:C00410,cpd:C01953
map05215	Prostate cancer	0.059017634967002	2	4	9	81	Over	Cortisol; Progesterone	cpd:C00735,cpd:C00410
map05200	Pathways in cancer	0.0925368583596431	2	5	9	81	Over	Cortisol; Progesterone	cpd:C00735,cpd:C00410
map04114	Oocyte meiosis	0.111111111111111	1	1	9	81	Over	Progesterone	cpd:C00410
map04914	Progesterone-mediated oocyte maturation	0.111111111111111	1	1	9	81	Over	Progesterone	cpd:C00410
map05020	Prion diseases	0.111111111111111	1	1	9	81	Over	Corticosterone	cpd:C02140
map05224	Breast cancer	0.111111111111111	1	1	9	81	Over	Progesterone	cpd:C00410
map00590	Arachidonic acid metabolism	0.211111111111111	1	2	9	81	Over	16(R)-HETE	cpd:C14778
map04917	Prolactin signaling pathway	0.211111111111111	1	2	9	81	Over	Progesterone	cpd:C00410
map04960	Aldosterone-regulated sodium reabsorption	0.211111111111111	1	2	9	81	Over	Cortisol	cpd:C00735
map04923	Regulation of lipolysis in adipocytes	0.30098452883263	1	3	9	81	Over	Corticosterone	cpd:C02140
map01100	Metabolic pathways	0.307756079059959	7	49	9	81	Over	Corticosterone; Biliverdin; Bilirubin; Cortisol; Progesterone; Indole-3-acetic acid; Pregnenolone	cpd:C02140,cpd:C00500,cpd:C00486,cpd:C00735,cpd:C00410,cpd:C00954,cpd:C01953
map04080	Neuroactive ligand-receptor interaction	0.453915985561555	1	5	9	81	Over	Cortisol	cpd:C00735
map04976	Bile secretion	0.601959744965777	2	11	9	81	Over	Bilirubin; Cortisol	cpd:C00486,cpd:C00735
map00380	Tryptophan metabolism	1	1	8	9	81	Over	Indole-3-acetic acid	cpd:C00954

## Sheet: E_LUAD vs NCC.negative ion
MapID	MapTitle	Pvalue	x	y	n	N	EnrichDirect	MetaIDs	kegg_cpd_id
map01040	Biosynthesis of unsaturated fatty acids	0.0389784946236559	2	8	3	64	Over	Docosanoic acid; Docosahexaenoic acid	cpd:C08281,cpd:C06429
map04976	Bile secretion	0.297715053763441	1	7	3	64	Over	Lithocholic acid	cpd:C03990

## Sheet: E-LUAD vs A-LUAD.positive ion
MapID	MapTitle	Pvalue	x	y	n	N	EnrichDirect	MetaIDs	kegg_cpd_id
map04976	Bile secretion	0.0303871493078688	3	11	6	81	Over	Ouabain; Hydrocortisone; Paracetamol	cpd:C01443,cpd:C00735,cpd:C06804
map00220	Arginine biosynthesis	0.0740740740740741	1	1	6	81	Over	L-Glutamic acid	cpd:C00025
map00250	Alanine, aspartate and glutamate metabolism	0.0740740740740741	1	1	6	81	Over	L-Glutamic acid	cpd:C00025
map00524	Neomycin, kanamycin and gentamicin biosynthesis	0.0740740740740741	1	1	6	81	Over	L-Glutamic acid	cpd:C00025
map00630	Glyoxylate and dicarboxylate metabolism	0.0740740740740741	1	1	6	81	Over	L-Glutamic acid	cpd:C00025
map00650	Butanoate metabolism	0.0740740740740741	1	1	6	81	Over	L-Glutamic acid	cpd:C00025
map00910	Nitrogen metabolism	0.0740740740740741	1	1	6	81	Over	L-Glutamic acid	cpd:C00025
map00430	Taurine and hypotaurine metabolism	0.143518518518518	1	2	6	81	Over	L-Glutamic acid	cpd:C00025
map00590	Arachidonic acid metabolism	0.143518518518518	1	2	6	81	Over	16(R)-HETE	cpd:C14778
map04960	Aldosterone-regulated sodium reabsorption	0.143518518518518	1	2	6	81	Over	Hydrocortisone	cpd:C00735
map00310	Lysine degradation	0.20856774496015	1	3	6	81	Over	Pipecolic acid	cpd:C00408
map00340	Histidine metabolism	0.20856774496015	1	3	6	81	Over	L-Glutamic acid	cpd:C00025
map00480	Glutathione metabolism	0.20856774496015	1	3	6	81	Over	L-Glutamic acid	cpd:C00025
map04927	Cortisol synthesis and secretion	0.269447149193985	1	4	6	81	Over	Hydrocortisone	cpd:C00735
map04934	Cushing's syndrome	0.269447149193985	1	4	6	81	Over	Hydrocortisone	cpd:C00735
map05215	Prostate cancer	0.269447149193985	1	4	6	81	Over	Hydrocortisone	cpd:C00735
map00860	Porphyrin and chlorophyll metabolism	0.326373345360687	1	5	6	81	Over	L-Glutamic acid	cpd:C00025
map04080	Neuroactive ligand-receptor interaction	0.326373345360687	1	5	6	81	Over	Hydrocortisone	cpd:C00735
map05200	Pathways in cancer	0.326373345360687	1	5	6	81	Over	Hydrocortisone	cpd:C00735
map00330	Arginine and proline metabolism	0.379554397042738	1	6	6	81	Over	L-Glutamic acid	cpd:C00025
map00970	Aminoacyl-tRNA biosynthesis	0.429190045279319	1	7	6	81	Over	L-Glutamic acid	cpd:C00025
map00140	Steroid hormone biosynthesis	1	1	11	6	81	Over	Hydrocortisone	cpd:C00735

## Sheet: E-LUAD vs A-LUAD.negative ion
MapID	MapTitle	Pvalue	x	y	n	N	EnrichDirect	MetaIDs	kegg_cpd_id
map00650	Butanoate metabolism	0.0625	1	1	4	64	Over	alpha-Ketoglutaric acid	cpd:C00026
map01040	Biosynthesis of unsaturated fatty acids	0.0729111581173982	2	8	4	64	Over	Docosanoic acid; Lignoceric acid	cpd:C08281,cpd:C08320
map00040	Pentose and glucuronate interconversions	0.12202380952381	1	2	4	64	Over	alpha-Ketoglutaric acid	cpd:C00026
map00250	Alanine, aspartate and glutamate metabolism	0.12202380952381	1	2	4	64	Over	alpha-Ketoglutaric acid	cpd:C00026
map00340	Histidine metabolism	0.12202380952381	1	2	4	64	Over	alpha-Ketoglutaric acid	cpd:C00026
map00430	Taurine and hypotaurine metabolism	0.12202380952381	1	2	4	64	Over	alpha-Ketoglutaric acid	cpd:C00026
map00020	Citrate cycle (TCA cycle)	0.178667434715822	1	3	4	64	Over	alpha-Ketoglutaric acid	cpd:C00026
map00053	Ascorbate and aldarate metabolism	0.178667434715822	1	3	4	64	Over	alpha-Ketoglutaric acid	cpd:C00026
map00220	Arginine biosynthesis	0.178667434715822	1	3	4	64	Over	alpha-Ketoglutaric acid	cpd:C00026
map04979	Cholesterol metabolism	0.178667434715822	1	3	4	64	Over	Taurochenodeoxycholic acid	cpd:C05465
map00120	Primary bile acid biosynthesis	0.28369028732593	1	5	4	64	Over	Taurochenodeoxycholic acid	cpd:C05465
map00630	Glyoxylate and dicarboxylate metabolism	0.28369028732593	1	5	4	64	Over	alpha-Ketoglutaric acid	cpd:C00026
map04976	Bile secretion	0.378305129561079	1	7	4	64	Over	Taurochenodeoxycholic acid	cpd:C05465
